# Supplementary material for: Gene-specific patterns of expression variation across organs and species
Source: Genome Biol. 2016 Jul 8;17:151. doi: 10.1186/s13059-016-1008-y (PMC4937605; doi:10.1186/s13059-016-1008-y)
Supplement: Additional file 3 — Table S2–S7. Spreadsheet with multiple tables, from S2 to S7. Table S2. List of genome assemblies and annotation files used in the Barbosa-Morais et al. study. Table S3. List of 6283 protein-coding orthologs in the seven species studied here. Table S4. Several attributes for the 6283 orthologs. This table includes for each of the 6283 orthologs (rows), the following attributes (as columns): col 1: human gene ID (Ensembl), col 2: absolute sum of squares across organs, col 3: absolute sum of squares across species, col 4: absolute residual variation, col 5: proportion of variation across organs, col 6: proportion of variation across species, col 7: category assigned based on the proportions of variation across organs and species (see “Methods” for details), col 8: dynamic range, col 9: constrained class based on dynamic range. The final gene sets can be obtained by requiring the value in col 9 to be “unconstrained”. Table S5. List of genes identified by projection score. Table S6. List of the mouse ENCODE ChIP-seq datasets used here. Table S7. List of GTEx sample IDs used in the variance decomposition. (XLSX 777 kb) [file 13059_2016_1008_MOESM3_ESM.xlsx]

## Sheet: Table S2 - 1-to-1 orthologs in 
Human	Chimp	Macaque	Mouse	Opossum	Platypus	Chicken
ENSG00000000419	ENSPTRG00000013625	ENSMMUG00000002759	ENSMUSG00000078919	ENSMODG00000016356	ENSOANG00000008673	ENSGALG00000017366
ENSG00000001036	ENSPTRG00000018671	ENSMMUG00000005366	ENSMUSG00000019810	ENSMODG00000017260	ENSOANG00000007663	ENSGALG00000013773
ENSG00000001167	ENSPTRG00000018146	ENSMMUG00000021173	ENSMUSG00000023994	ENSMODG00000013084	ENSOANG00000011990	ENSGALG00000003247
ENSG00000001461	ENSPTRG00000000346	ENSMMUG00000004466	ENSMUSG00000028803	ENSMODG00000013086	ENSOANG00000002205	ENSGALG00000004268
ENSG00000001561	ENSPTRG00000018231	ENSMMUG00000029627	ENSMUSG00000023961	ENSMODG00000018909	ENSOANG00000008268	ENSGALG00000016708
ENSG00000001626	ENSPTRG00000019619	ENSMMUG00000011269	ENSMUSG00000041301	ENSMODG00000015771	ENSOANG00000008767	ENSGALG00000009324
ENSG00000001629	ENSPTRG00000019394	ENSMMUG00000005120	ENSMUSG00000040351	ENSMODG00000010686	ENSOANG00000006053	ENSGALG00000009394
ENSG00000001631	ENSPTRG00000019393	ENSMMUG00000014907	ENSMUSG00000000600	ENSMODG00000010670	ENSOANG00000021458	ENSGALG00000009384
ENSG00000002016	ENSPTRG00000004514	ENSMMUG00000018654	ENSMUSG00000030166	ENSMODG00000018406	ENSOANG00000013286	ENSGALG00000012993
ENSG00000002549	ENSPTRG00000015938	ENSMMUG00000005732	ENSMUSG00000039682	ENSMODG00000000861	ENSOANG00000006661	ENSGALG00000006334
ENSG00000002745	ENSPTRG00000019627	ENSMMUG00000002439	ENSMUSG00000029671	ENSMODG00000015480	ENSOANG00000005655	ENSGALG00000008987
ENSG00000002746	ENSPTRG00000019123	ENSMMUG00000019015	ENSMUSG00000021301	ENSMODG00000002297	ENSOANG00000010691	ENSGALG00000012346
ENSG00000002834	ENSPTRG00000009081	ENSMMUG00000007799	ENSMUSG00000038366	ENSMODG00000012649	ENSOANG00000022458	ENSGALG00000001648
ENSG00000003056	ENSPTRG00000004648	ENSMMUG00000017846	ENSMUSG00000007458	ENSMODG00000017991	ENSOANG00000001573	ENSGALG00000014256
ENSG00000003249	ENSPTRG00000031101	ENSMMUG00000000398	ENSMUSG00000031970	ENSMODG00000003299	ENSOANG00000002350	ENSGALG00000000528
ENSG00000003402	ENSPTRG00000012798	ENSMMUG00000012310	ENSMUSG00000026031	ENSMODG00000015097	ENSOANG00000004490	ENSGALG00000008240
ENSG00000003436	ENSPTRG00000012723	ENSMMUG00000009448	ENSMUSG00000027082	ENSMODG00000010692	ENSOANG00000005244	ENSGALG00000002594
ENSG00000003756	ENSPTRG00000014946	ENSMMUG00000004921	ENSMUSG00000032580	ENSMODG00000012301	ENSOANG00000006557	ENSGALG00000004626
ENSG00000003989	ENSPTRG00000020021	ENSMMUG00000022303	ENSMUSG00000031596	ENSMODG00000019050	ENSOANG00000005840	ENSGALG00000013627
ENSG00000004455	ENSPTRG00000000499	ENSMMUG00000006284	ENSMUSG00000028792	ENSMODG00000017363	ENSOANG00000005875	ENSGALG00000003597
ENSG00000004468	ENSPTRG00000015930	ENSMMUG00000015298	ENSMUSG00000029084	ENSMODG00000001007	ENSOANG00000020107	ENSGALG00000014508
ENSG00000004478	ENSPTRG00000004529	ENSMMUG00000007405	ENSMUSG00000030357	ENSMODG00000018354	ENSOANG00000001038	ENSGALG00000014331
ENSG00000004487	ENSPTRG00000000321	ENSMMUG00000009773	ENSMUSG00000036940	ENSMODG00000016138	ENSOANG00000004000	ENSGALG00000000840
ENSG00000004534	ENSPTRG00000014943	ENSMMUG00000003494	ENSMUSG00000032582	ENSMODG00000012312	ENSOANG00000006556	ENSGALG00000002941
ENSG00000004660	ENSPTRG00000008579	ENSMMUG00000020251	ENSMUSG00000020785	ENSMODG00000020509	ENSOANG00000013706	ENSGALG00000001617
ENSG00000004799	ENSPTRG00000019421	ENSMMUG00000021389	ENSMUSG00000019577	ENSMODG00000016516	ENSOANG00000014566	ENSGALG00000009700
ENSG00000004838	ENSPTRG00000014960	ENSMMUG00000007006	ENSMUSG00000010044	ENSMODG00000012106	ENSOANG00000014319	ENSGALG00000002114
ENSG00000004866	ENSPTRG00000019616	ENSMMUG00000021722	ENSMUSG00000029534	ENSMODG00000015806	ENSOANG00000008765	ENSGALG00000009380
ENSG00000004961	ENSPTRG00000021657	ENSMMUG00000013993	ENSMUSG00000031352	ENSMODG00000017375	ENSOANG00000012100	ENSGALG00000005571
ENSG00000005007	ENSPTRG00000010721	ENSMMUG00000023286	ENSMUSG00000058301	ENSMODG00000003689	ENSOANG00000004568	ENSGALG00000003220
ENSG00000005020	ENSPTRG00000019007	ENSMMUG00000018544	ENSMUSG00000059182	ENSMODG00000000521	ENSOANG00000009162	ENSGALG00000011051
ENSG00000005059	ENSPTRG00000016360	ENSMMUG00000008171	ENSMUSG00000027994	ENSMODG00000005959	ENSOANG00000003662	ENSGALG00000012196
ENSG00000005108	ENSPTRG00000018936	ENSMMUG00000012694	ENSMUSG00000032625	ENSMODG00000014167	ENSOANG00000006331	ENSGALG00000010718
ENSG00000005156	ENSPTRG00000009008	ENSMMUG00000004794	ENSMUSG00000020697	ENSMODG00000019147	ENSOANG00000001074	ENSGALG00000002288
ENSG00000005189	ENSPTRG00000007851	ENSMMUG00000016748	ENSMUSG00000030924	ENSMODG00000007059	ENSOANG00000014291	ENSGALG00000002239
ENSG00000005206	ENSPTRG00000010234	ENSMMUG00000000453	ENSMUSG00000035206	ENSMODG00000004756	ENSOANG00000009197	ENSGALG00000000430
ENSG00000005249	ENSPTRG00000019574	ENSMMUG00000015404	ENSMUSG00000002997	ENSMODG00000016378	ENSOANG00000003166	ENSGALG00000008060
ENSG00000005339	ENSPTRG00000007710	ENSMMUG00000002286	ENSMUSG00000022521	ENSMODG00000016396	ENSOANG00000005845	ENSGALG00000007762
ENSG00000005469	ENSPTRG00000019367	ENSMMUG00000010787	ENSMUSG00000003623	ENSMODG00000010129	ENSOANG00000004424	ENSGALG00000008813
ENSG00000005513	ENSPTRG00000007570	ENSMMUG00000029283	ENSMUSG00000024176	ENSMODG00000016905	ENSOANG00000003894	ENSGALG00000005263
ENSG00000005700	ENSPTRG00000018375	ENSMMUG00000010749	ENSMUSG00000035941	ENSMODG00000018400	ENSOANG00000001284	ENSGALG00000015864
ENSG00000005812	ENSPTRG00000022568	ENSMMUG00000021458	ENSMUSG00000022124	ENSMODG00000001157	ENSOANG00000012185	ENSGALG00000016916
ENSG00000006007	ENSPTRG00000007833	ENSMMUG00000013331	ENSMUSG00000033917	ENSMODG00000006250	ENSOANG00000003218	ENSGALG00000006916
ENSG00000006062	ENSPTRG00000034405	ENSMMUG00000007863	ENSMUSG00000020941	ENSMODG00000011161	ENSOANG00000006853	ENSGALG00000000685
ENSG00000006071	ENSPTRG00000003403	ENSMMUG00000023581	ENSMUSG00000040136	ENSMODG00000006995	ENSOANG00000007680	ENSGALG00000006172
ENSG00000006114	ENSPTRG00000009057	ENSMMUG00000002976	ENSMUSG00000034940	ENSMODG00000002531	ENSOANG00000007134	ENSGALG00000005468
ENSG00000006116	ENSPTRG00000007896	ENSMMUG00000013560	ENSMUSG00000066189	ENSMODG00000016315	ENSOANG00000015224	ENSGALG00000006021
ENSG00000006125	ENSPTRG00000009021	ENSMMUG00000006048	ENSMUSG00000035152	ENSMODG00000019128	ENSOANG00000006939	ENSGALG00000002140
ENSG00000006128	ENSPTRG00000019428	ENSMMUG00000014823	ENSMUSG00000061762	ENSMODG00000016459	ENSOANG00000020331	ENSGALG00000009737
ENSG00000006283	ENSPTRG00000009405	ENSMMUG00000017256	ENSMUSG00000020866	ENSMODG00000020909	ENSOANG00000012911	ENSGALG00000007623
ENSG00000006377	ENSPTRG00000019425	ENSMMUG00000014918	ENSMUSG00000029754	ENSMODG00000016469	ENSOANG00000001698	ENSGALG00000023195
ENSG00000006451	ENSPTRG00000019108	ENSMMUG00000016059	ENSMUSG00000008859	ENSMODG00000012643	ENSOANG00000009445	ENSGALG00000012310
ENSG00000006453	ENSPTRG00000019438	ENSMMUG00000013276	ENSMUSG00000038859	ENSMODG00000008375	ENSOANG00000001935	ENSGALG00000003548
ENSG00000006459	ENSPTRG00000019762	ENSMMUG00000008126	ENSMUSG00000042599	ENSMODG00000013709	ENSOANG00000003792	ENSGALG00000012848
ENSG00000006530	ENSPTRG00000019775	ENSMMUG00000021017	ENSMUSG00000029916	ENSMODG00000013616	ENSOANG00000001364	ENSGALG00000012870
ENSG00000006576	ENSPTRG00000019340	ENSMMUG00000009008	ENSMUSG00000039987	ENSMODG00000017151	ENSOANG00000015067	ENSGALG00000008335
ENSG00000006607	ENSPTRG00000013123	ENSMMUG00000001313	ENSMUSG00000034066	ENSMODG00000016044	ENSOANG00000011757	ENSGALG00000005788
ENSG00000006611	ENSPTRG00000003404	ENSMMUG00000023582	ENSMUSG00000030838	ENSMODG00000006841	ENSOANG00000007679	ENSGALG00000006192
ENSG00000006625	ENSPTRG00000019041	ENSMMUG00000012550	ENSMUSG00000002797	ENSMODG00000015273	ENSOANG00000010828	ENSGALG00000011530
ENSG00000006695	ENSPTRG00000008790	ENSMMUG00000016157	ENSMUSG00000042148	ENSMODG00000008037	ENSOANG00000009654	ENSGALG00000001375
ENSG00000006704	ENSPTRG00000019292	ENSMMUG00000018842	ENSMUSG00000023079	ENSMODG00000007038	ENSOANG00000006511	ENSGALG00000001263
ENSG00000006715	ENSPTRG00000019104	ENSMMUG00000010042	ENSMUSG00000041236	ENSMODG00000012622	ENSOANG00000005418	ENSGALG00000012301
ENSG00000006740	ENSPTRG00000008787	ENSMMUG00000022515	ENSMUSG00000033389	ENSMODG00000008107	ENSOANG00000009395	ENSGALG00000001311
ENSG00000006747	ENSPTRG00000018941	ENSMMUG00000000880	ENSMUSG00000002565	ENSMODG00000014211	ENSOANG00000005761	ENSGALG00000010770
ENSG00000006788	ENSPTRG00000008766	ENSMMUG00000009759	ENSMUSG00000060180	ENSMODG00000001463	ENSOANG00000014584	ENSGALG00000000779
ENSG00000007062	ENSPTRG00000015932	ENSMMUG00000008164	ENSMUSG00000029086	ENSMODG00000000987	ENSOANG00000013966	ENSGALG00000014496
ENSG00000007171	ENSPTRG00000008903	ENSMMUG00000010083	ENSMUSG00000020826	ENSMODG00000019228	ENSOANG00000005664	ENSGALG00000005693
ENSG00000007174	ENSPTRG00000008779	ENSMMUG00000018539	ENSMUSG00000056752	ENSMODG00000000233	ENSOANG00000006054	ENSGALG00000001111
ENSG00000007202	ENSPTRG00000008926	ENSMMUG00000023412	ENSMUSG00000010277	ENSMODG00000019282	ENSOANG00000014176	ENSGALG00000003766
ENSG00000007264	ENSPTRG00000010278	ENSMMUG00000001917	ENSMUSG00000004933	ENSMODG00000000637	ENSOANG00000010674	ENSGALG00000000736
ENSG00000007312	ENSPTRG00000009531	ENSMMUG00000000579	ENSMUSG00000040592	ENSMODG00000009827	ENSOANG00000020012	ENSGALG00000000251
ENSG00000007314	ENSPTRG00000009532	ENSMMUG00000000580	ENSMUSG00000001027	ENSMODG00000009735	ENSOANG00000009384	ENSGALG00000000252
ENSG00000007372	ENSPTRG00000003474	ENSMMUG00000016810	ENSMUSG00000027168	ENSMODG00000009611	ENSOANG00000015149	ENSGALG00000012123
ENSG00000007384	ENSPTRG00000007527	ENSMMUG00000000588	ENSMUSG00000020282	ENSMODG00000016619	ENSOANG00000010977	ENSGALG00000007434
ENSG00000007392	ENSPTRG00000007533	ENSMMUG00000000596	ENSMUSG00000024188	ENSMODG00000016644	ENSOANG00000008741	ENSGALG00000007534
ENSG00000007520	ENSPTRG00000007589	ENSMMUG00000006428	ENSMUSG00000015126	ENSMODG00000016193	ENSOANG00000013594	ENSGALG00000006434
ENSG00000007541	ENSPTRG00000007545	ENSMMUG00000029296	ENSMUSG00000025728	ENSMODG00000016688	ENSOANG00000013502	ENSGALG00000001985
ENSG00000007545	ENSPTRG00000007602	ENSMMUG00000000978	ENSMUSG00000038002	ENSMODG00000016154	ENSOANG00000002915	ENSGALG00000009341
ENSG00000007866	ENSPTRG00000018086	ENSMMUG00000015909	ENSMUSG00000002249	ENSMODG00000013762	ENSOANG00000014121	ENSGALG00000000953
ENSG00000007908	ENSPTRG00000001662	ENSMMUG00000016580	ENSMUSG00000026582	ENSMODG00000003253	ENSOANG00000000876	ENSGALG00000003399
ENSG00000007944	ENSPTRG00000023743	ENSMMUG00000015474	ENSMUSG00000038175	ENSMODG00000010806	ENSOANG00000003448	ENSGALG00000012704
ENSG00000008018	ENSPTRG00000018826	ENSMMUG00000019919	ENSMUSG00000014769	ENSMODG00000005573	ENSOANG00000001704	ENSGALG00000011174
ENSG00000008083	ENSPTRG00000017743	ENSMMUG00000015362	ENSMUSG00000038518	ENSMODG00000010746	ENSOANG00000011869	ENSGALG00000012702
ENSG00000008086	ENSPTRG00000021711	ENSMMUG00000005063	ENSMUSG00000031292	ENSMODG00000017140	ENSOANG00000004037	ENSGALG00000016529
ENSG00000008118	ENSPTRG00000001935	ENSMMUG00000003369	ENSMUSG00000016179	ENSMODG00000002455	ENSOANG00000013758	ENSGALG00000001319
ENSG00000008130	ENSPTRG00000000038	ENSMMUG00000010879	ENSMUSG00000029063	ENSMODG00000006845	ENSOANG00000006377	ENSGALG00000001359
ENSG00000008196	ENSPTRG00000018269	ENSMMUG00000002869	ENSMUSG00000025927	ENSMODG00000018831	ENSOANG00000003130	ENSGALG00000016680
ENSG00000008226	ENSPTRG00000014752	ENSMMUG00000000987	ENSMUSG00000038060	ENSMODG00000021164	ENSOANG00000010795	ENSGALG00000005826
ENSG00000008256	ENSPTRG00000018907	ENSMMUG00000003167	ENSMUSG00000018001	ENSMODG00000008046	ENSOANG00000003277	ENSGALG00000007149
ENSG00000008277	ENSPTRG00000019374	ENSMMUG00000022695	ENSMUSG00000040537	ENSMODG00000010338	ENSOANG00000014867	ENSGALG00000008976
ENSG00000008282	ENSPTRG00000019570	ENSMMUG00000019593	ENSMUSG00000020570	ENSMODG00000017394	ENSOANG00000015170	ENSGALG00000008106
ENSG00000008294	ENSPTRG00000009414	ENSMMUG00000022528	ENSMUSG00000020859	ENSMODG00000012665	ENSOANG00000010297	ENSGALG00000007352
ENSG00000008405	ENSPTRG00000005396	ENSMMUG00000021808	ENSMUSG00000020038	ENSMODG00000001579	ENSOANG00000005530	ENSGALG00000012638
ENSG00000008513	ENSPTRG00000020606	ENSMMUG00000012531	ENSMUSG00000013846	ENSMODG00000001088	ENSOANG00000010057	ENSGALG00000016210
ENSG00000008853	ENSPTRG00000020069	ENSMMUG00000007540	ENSMUSG00000022075	ENSMODG00000009229	ENSOANG00000013874	ENSGALG00000000464
ENSG00000008869	ENSPTRG00000011831	ENSMMUG00000014939	ENSMUSG00000039414	ENSMODG00000015367	ENSOANG00000008081	ENSGALG00000010571
ENSG00000008952	ENSPTRG00000015611	ENSMMUG00000021899	ENSMUSG00000027706	ENSMODG00000016096	ENSOANG00000007659	ENSGALG00000009379
ENSG00000008988	ENSPTRG00000020264	ENSMMUG00000021314	ENSMUSG00000028234	ENSMODG00000009114	ENSOANG00000005502	ENSGALG00000014432
ENSG00000009335	ENSPTRG00000019919	ENSMMUG00000008733	ENSMUSG00000039000	ENSMODG00000005239	ENSOANG00000006137	ENSGALG00000006461
ENSG00000009724	ENSPTRG00000000137	ENSMMUG00000007459	ENSMUSG00000028979	ENSMODG00000011217	ENSOANG00000013321	ENSGALG00000003016
ENSG00000009765	ENSPTRG00000018708	ENSMMUG00000010802	ENSMUSG00000019762	ENSMODG00000016781	ENSOANG00000001070	ENSGALG00000012392
ENSG00000009780	ENSPTRG00000000414	ENSMMUG00000012243	ENSMUSG00000028878	ENSMODG00000010679	ENSOANG00000009599	ENSGALG00000014065
ENSG00000009790	ENSPTRG00000001939	ENSMMUG00000022062	ENSMUSG00000037318	ENSMODG00000002520	ENSOANG00000022477	ENSGALG00000001373
ENSG00000009830	ENSPTRG00000006576	ENSMMUG00000001095	ENSMUSG00000034126	ENSMODG00000005462	ENSOANG00000010598	ENSGALG00000010423
ENSG00000009844	ENSPTRG00000018662	ENSMMUG00000023012	ENSMUSG00000019868	ENSMODG00000017279	ENSOANG00000005284	ENSGALG00000013810
ENSG00000010017	ENSPTRG00000017739	ENSMMUG00000020122	ENSMUSG00000038546	ENSMODG00000010656	ENSOANG00000006975	ENSGALG00000012696
ENSG00000010165	ENSPTRG00000001682	ENSMMUG00000007266	ENSMUSG00000026694	ENSMODG00000003886	ENSOANG00000000905	ENSGALG00000003206
ENSG00000010244	ENSPTRG00000008989	ENSMMUG00000016875	ENSMUSG00000017421	ENSMODG00000019185	ENSOANG00000011104	ENSGALG00000003454
ENSG00000010256	ENSPTRG00000014892	ENSMMUG00000014705	ENSMUSG00000025651	ENSMODG00000013475	ENSOANG00000001852	ENSGALG00000005789
ENSG00000010270	ENSPTRG00000019094	ENSMMUG00000023659	ENSMUSG00000003062	ENSMODG00000012602	ENSOANG00000015122	ENSGALG00000012066
ENSG00000010292	ENSPTRG00000004576	ENSMMUG00000018677	ENSMUSG00000038252	ENSMODG00000018064	ENSOANG00000003013	ENSGALG00000014439
ENSG00000010295	ENSPTRG00000004578	ENSMMUG00000018681	ENSMUSG00000038271	ENSMODG00000018067	ENSOANG00000001990	ENSGALG00000014443
ENSG00000010322	ENSPTRG00000015001	ENSMMUG00000005619	ENSMUSG00000021910	ENSMODG00000011444	ENSOANG00000001501	ENSGALG00000001494
ENSG00000010327	ENSPTRG00000015002	ENSMMUG00000017351	ENSMUSG00000042286	ENSMODG00000011416	ENSOANG00000001499	ENSGALG00000001535
ENSG00000010379	ENSPTRG00000004506	ENSMMUG00000013726	ENSMUSG00000030108	ENSMODG00000018384	ENSOANG00000010939	ENSGALG00000012985
ENSG00000010626	ENSPTRG00000004597	ENSMMUG00000001781	ENSMUSG00000030125	ENSMODG00000018153	ENSOANG00000003356	ENSGALG00000014527
ENSG00000010671	ENSPTRG00000022104	ENSMMUG00000019573	ENSMUSG00000031264	ENSMODG00000011651	ENSOANG00000004224	ENSGALG00000004958
ENSG00000010803	ENSPTRG00000000601	ENSMMUG00000017104	ENSMUSG00000000085	ENSMODG00000017337	ENSOANG00000002846	ENSGALG00000000672
ENSG00000010810	ENSPTRG00000018511	ENSMMUG00000017017	ENSMUSG00000019843	ENSMODG00000017905	ENSOANG00000012162	ENSGALG00000015022
ENSG00000010818	ENSPTRG00000018665	ENSMMUG00000007998	ENSMUSG00000015501	ENSMODG00000017268	ENSOANG00000007666	ENSGALG00000013795
ENSG00000011009	ENSPTRG00000034218	ENSMMUG00000019551	ENSMUSG00000028670	ENSMODG00000012872	ENSOANG00000004173	ENSGALG00000004002
ENSG00000011021	ENSPTRG00000000154	ENSMMUG00000007829	ENSMUSG00000029016	ENSMODG00000010962	ENSOANG00000002741	ENSGALG00000004590
ENSG00000011083	ENSPTRG00000017413	ENSMMUG00000011559	ENSMUSG00000052026	ENSMODG00000009703	ENSOANG00000002296	ENSGALG00000005672
ENSG00000011105	ENSPTRG00000004540	ENSMMUG00000009252	ENSMUSG00000030352	ENSMODG00000018335	ENSOANG00000002245	ENSGALG00000014346
ENSG00000011132	ENSPTRG00000010275	ENSMMUG00000009672	ENSMUSG00000004931	ENSMODG00000000598	ENSOANG00000006293	ENSGALG00000000740
ENSG00000011143	ENSPTRG00000009447	ENSMMUG00000011971	ENSMUSG00000034121	ENSMODG00000014749	ENSOANG00000007356	ENSGALG00000000706
ENSG00000011198	ENSPTRG00000014812	ENSMMUG00000001031	ENSMUSG00000032540	ENSMODG00000015241	ENSOANG00000010081	ENSGALG00000011510
ENSG00000011258	ENSPTRG00000009417	ENSMMUG00000001942	ENSMUSG00000059474	ENSMODG00000012572	ENSOANG00000003190	ENSGALG00000002954
ENSG00000011275	ENSPTRG00000018894	ENSMMUG00000000182	ENSMUSG00000045078	ENSMODG00000001052	ENSOANG00000007717	ENSGALG00000004629
ENSG00000011304	ENSPTRG00000010165	ENSMMUG00000016450	ENSMUSG00000006498	ENSMODG00000006302	ENSOANG00000009191	ENSGALG00000001962
ENSG00000011405	ENSPTRG00000003399	ENSMMUG00000022548	ENSMUSG00000030660	ENSMODG00000007062	ENSOANG00000007685	ENSGALG00000006121
ENSG00000011465	ENSPTRG00000005290	ENSMMUG00000016997	ENSMUSG00000019929	ENSMODG00000009654	ENSOANG00000006630	ENSGALG00000011274
ENSG00000011523	ENSPTRG00000011988	ENSMMUG00000017019	ENSMUSG00000044066	ENSMODG00000003315	ENSOANG00000012437	ENSGALG00000008787
ENSG00000011566	ENSPTRG00000011858	ENSMMUG00000013901	ENSMUSG00000024242	ENSMODG00000009097	ENSOANG00000014972	ENSGALG00000013227
ENSG00000011677	ENSPTRG00000022383	ENSMMUG00000001540	ENSMUSG00000031343	ENSMODG00000005899	ENSOANG00000008728	ENSGALG00000007269
ENSG00000012504	ENSPTRG00000005345	ENSMMUG00000003571	ENSMUSG00000047638	ENSMODG00000004996	ENSOANG00000005583	ENSGALG00000011594
ENSG00000012660	ENSPTRG00000018289	ENSMMUG00000006422	ENSMUSG00000032349	ENSMODG00000018802	ENSOANG00000011799	ENSGALG00000016314
ENSG00000012983	ENSPTRG00000006332	ENSMMUG00000020550	ENSMUSG00000034761	ENSMODG00000011778	ENSOANG00000013975	ENSGALG00000012321
ENSG00000013016	ENSPTRG00000011805	ENSMMUG00000003476	ENSMUSG00000024065	ENSMODG00000015505	ENSOANG00000008249	ENSGALG00000009086
ENSG00000013293	ENSPTRG00000015619	ENSMMUG00000013987	ENSMUSG00000069072	ENSMODG00000016059	ENSOANG00000008030	ENSGALG00000009349
ENSG00000013364	ENSPTRG00000007971	ENSMMUG00000016422	ENSMUSG00000030681	ENSMODG00000015756	ENSOANG00000007170	ENSGALG00000000238
ENSG00000013374	ENSPTRG00000019883	ENSMMUG00000006244	ENSMUSG00000028954	ENSMODG00000004476	ENSOANG00000006176	ENSGALG00000006181
ENSG00000013375	ENSPTRG00000018379	ENSMMUG00000012589	ENSMUSG00000056131	ENSMODG00000018386	ENSOANG00000001277	ENSGALG00000015854
ENSG00000013441	ENSPTRG00000012792	ENSMMUG00000006640	ENSMUSG00000026034	ENSMODG00000015025	ENSOANG00000012539	ENSGALG00000023556
ENSG00000013503	ENSPTRG00000005390	ENSMMUG00000005208	ENSMUSG00000034453	ENSMODG00000001884	ENSOANG00000005536	ENSGALG00000012655
ENSG00000013523	ENSPTRG00000006569	ENSMMUG00000018551	ENSMUSG00000021257	ENSMODG00000005548	ENSOANG00000010589	ENSGALG00000010372
ENSG00000013561	ENSPTRG00000017356	ENSMMUG00000009768	ENSMUSG00000060450	ENSMODG00000010433	ENSOANG00000007432	ENSGALG00000007292
ENSG00000013573	ENSPTRG00000004804	ENSMMUG00000022864	ENSMUSG00000035842	ENSMODG00000018370	ENSOANG00000000749	ENSGALG00000012969
ENSG00000013583	ENSPTRG00000004712	ENSMMUG00000017633	ENSMUSG00000042770	ENSMODG00000018218	ENSOANG00000002880	ENSGALG00000011798
ENSG00000013619	ENSPTRG00000022365	ENSMMUG00000022263	ENSMUSG00000059401	ENSMODG00000005627	ENSOANG00000011632	ENSGALG00000009098
ENSG00000013810	ENSPTRG00000015834	ENSMMUG00000011191	ENSMUSG00000037313	ENSMODG00000004284	ENSOANG00000021030	ENSGALG00000015709
ENSG00000014216	ENSPTRG00000003869	ENSMMUG00000013475	ENSMUSG00000024942	ENSMODG00000010045	ENSOANG00000009824	ENSGALG00000010186
ENSG00000014257	ENSPTRG00000015399	ENSMMUG00000016004	ENSMUSG00000032561	ENSMODG00000011756	ENSOANG00000006774	ENSGALG00000011654
ENSG00000014641	ENSPTRG00000011974	ENSMMUG00000006163	ENSMUSG00000020321	ENSMODG00000003073	ENSOANG00000012426	ENSGALG00000008858
ENSG00000014824	ENSPTRG00000016014	ENSMMUG00000022782	ENSMUSG00000029221	ENSMODG00000020577	ENSOANG00000000330	ENSGALG00000014247
ENSG00000014919	ENSPTRG00000002835	ENSMMUG00000023762	ENSMUSG00000040018	ENSMODG00000003487	ENSOANG00000010125	ENSGALG00000007465
ENSG00000015153	ENSPTRG00000004837	ENSMMUG00000010868	ENSMUSG00000022634	ENSMODG00000008906	ENSOANG00000000802	ENSGALG00000009540
ENSG00000015413	ENSPTRG00000008482	ENSMMUG00000014910	ENSMUSG00000019278	ENSMODG00000003545	ENSOANG00000004832	ENSGALG00000006175
ENSG00000015475	ENSPTRG00000014041	ENSMMUG00000020799	ENSMUSG00000004446	ENSMODG00000018457	ENSOANG00000011113	ENSGALG00000013039
ENSG00000015592	ENSPTRG00000020102	ENSMMUG00000018670	ENSMUSG00000022044	ENSMODG00000015911	ENSOANG00000011270	ENSGALG00000016597
ENSG00000015676	ENSPTRG00000019144	ENSMMUG00000000779	ENSMUSG00000053838	ENSMODG00000016152	ENSOANG00000015733	ENSGALG00000014154
ENSG00000016082	ENSPTRG00000016858	ENSMMUG00000003984	ENSMUSG00000042258	ENSMODG00000019439	ENSOANG00000010771	ENSGALG00000014884
ENSG00000016402	ENSPTRG00000018640	ENSMMUG00000013566	ENSMUSG00000020007	ENSMODG00000017429	ENSOANG00000005257	ENSGALG00000013869
ENSG00000016864	ENSPTRG00000015010	ENSMMUG00000012526	ENSMUSG00000021916	ENSMODG00000011221	ENSOANG00000013435	ENSGALG00000001642
ENSG00000017260	ENSPTRG00000015390	ENSMMUG00000005137	ENSMUSG00000032570	ENSMODG00000011991	ENSOANG00000006763	ENSGALG00000011580
ENSG00000017427	ENSPTRG00000024078	ENSMMUG00000002235	ENSMUSG00000020053	ENSMODG00000002506	ENSOANG00000005566	ENSGALG00000012755
ENSG00000018236	ENSPTRG00000004834	ENSMMUG00000021163	ENSMUSG00000055022	ENSMODG00000012850	ENSOANG00000007366	ENSGALG00000009523
ENSG00000018280	ENSPTRG00000012917	ENSMMUG00000013359	ENSMUSG00000026177	ENSMODG00000015482	ENSOANG00000007050	ENSGALG00000011434
ENSG00000018699	ENSPTRG00000011820	ENSMMUG00000009372	ENSMUSG00000024078	ENSMODG00000015440	ENSOANG00000002333	ENSGALG00000010538
ENSG00000019144	ENSPTRG00000004351	ENSMMUG00000002544	ENSMUSG00000048537	ENSMODG00000013416	ENSOANG00000003754	ENSGALG00000024033
ENSG00000019485	ENSPTRG00000003533	ENSMMUG00000015106	ENSMUSG00000075028	ENSMODG00000019874	ENSOANG00000009486	ENSGALG00000008053
ENSG00000019505	ENSPTRG00000003534	ENSMMUG00000011449	ENSMUSG00000027220	ENSMODG00000019875	ENSOANG00000011928	ENSGALG00000008055
ENSG00000019582	ENSPTRG00000017417	ENSMMUG00000009113	ENSMUSG00000024610	ENSMODG00000009500	ENSOANG00000002309	ENSGALG00000004594
ENSG00000019991	ENSPTRG00000019349	ENSMMUG00000018652	ENSMUSG00000028864	ENSMODG00000017029	ENSOANG00000003484	ENSGALG00000008461
ENSG00000019995	ENSPTRG00000003034	ENSMMUG00000022028	ENSMUSG00000030967	ENSMODG00000010224	ENSOANG00000020851	ENSGALG00000023401
ENSG00000020129	ENSPTRG00000000522	ENSMMUG00000019812	ENSMUSG00000028833	ENSMODG00000017906	ENSOANG00000013428	ENSGALG00000002408
ENSG00000020181	ENSPTRG00000020161	ENSMMUG00000003204	ENSMUSG00000031486	ENSMODG00000010848	ENSOANG00000007862	ENSGALG00000003118
ENSG00000020426	ENSPTRG00000006412	ENSMMUG00000001642	ENSMUSG00000021103	ENSMODG00000008657	ENSOANG00000009088	ENSGALG00000011910
ENSG00000020577	ENSPTRG00000006364	ENSMMUG00000010315	ENSMUSG00000021838	ENSMODG00000011669	ENSOANG00000022002	ENSGALG00000012203
ENSG00000020633	ENSPTRG00000000351	ENSMMUG00000002420	ENSMUSG00000070691	ENSMODG00000013941	ENSOANG00000011162	ENSGALG00000021664
ENSG00000020922	ENSPTRG00000004184	ENSMMUG00000004112	ENSMUSG00000031928	ENSMODG00000000231	ENSOANG00000010399	ENSGALG00000017211
ENSG00000021488	ENSPTRG00000010796	ENSMMUG00000028800	ENSMUSG00000030492	ENSMODG00000012256	ENSOANG00000012726	ENSGALG00000021158
ENSG00000021574	ENSPTRG00000011812	ENSMMUG00000021691	ENSMUSG00000024068	ENSMODG00000015479	ENSOANG00000003943	ENSGALG00000010620
ENSG00000021776	ENSPTRG00000006891	ENSMMUG00000002337	ENSMUSG00000040383	ENSMODG00000001369	ENSOANG00000002565	ENSGALG00000009838
ENSG00000021852	ENSPTRG00000000792	ENSMMUG00000022993	ENSMUSG00000029656	ENSMODG00000003403	ENSOANG00000020647	ENSGALG00000010853
ENSG00000022277	ENSPTRG00000013649	ENSMMUG00000000074	ENSMUSG00000027502	ENSMODG00000016440	ENSOANG00000009249	ENSGALG00000007709
ENSG00000022355	ENSPTRG00000017499	ENSMMUG00000007296	ENSMUSG00000010803	ENSMODG00000007727	ENSOANG00000003607	ENSGALG00000001698
ENSG00000022567	ENSPTRG00000020628	ENSMMUG00000013579	ENSMUSG00000079020	ENSMODG00000000663	ENSOANG00000009761	ENSGALG00000016166
ENSG00000023041	ENSPTRG00000002947	ENSMMUG00000001157	ENSMUSG00000024982	ENSMODG00000010198	ENSOANG00000001582	ENSGALG00000008870
ENSG00000023171	ENSPTRG00000004406	ENSMMUG00000015522	ENSMUSG00000040111	ENSMODG00000012947	ENSOANG00000015188	ENSGALG00000006494
ENSG00000023287	ENSPTRG00000020246	ENSMMUG00000009990	ENSMUSG00000025907	ENSMODG00000009612	ENSOANG00000007278	ENSGALG00000015259
ENSG00000023318	ENSPTRG00000021188	ENSMMUG00000011415	ENSMUSG00000028343	ENSMODG00000012640	ENSOANG00000002120	ENSGALG00000013452
ENSG00000023330	ENSPTRG00000014991	ENSMMUG00000005596	ENSMUSG00000032786	ENSMODG00000011675	ENSOANG00000014853	ENSGALG00000003948
ENSG00000023608	ENSPTRG00000006420	ENSMMUG00000017303	ENSMUSG00000021113	ENSMODG00000008771	ENSOANG00000009093	ENSGALG00000011868
ENSG00000023892	ENSPTRG00000018081	ENSMMUG00000023560	ENSMUSG00000002257	ENSMODG00000013789	ENSOANG00000015275	ENSGALG00000002615
ENSG00000023909	ENSPTRG00000000973	ENSMMUG00000013857	ENSMUSG00000028124	ENSMODG00000004740	ENSOANG00000005984	ENSGALG00000005782
ENSG00000024048	ENSPTRG00000018171	ENSMMUG00000005675	ENSMUSG00000023977	ENSMODG00000019037	ENSOANG00000008465	ENSGALG00000009906
ENSG00000024526	ENSPTRG00000000847	ENSMMUG00000017766	ENSMUSG00000028175	ENSMODG00000000686	ENSOANG00000006658	ENSGALG00000011275
ENSG00000024862	ENSPTRG00000018653	ENSMMUG00000017643	ENSMUSG00000059554	ENSMODG00000017386	ENSOANG00000014803	ENSGALG00000013834
ENSG00000025039	ENSPTRG00000018420	ENSMMUG00000015262	ENSMUSG00000028278	ENSMODG00000018275	ENSOANG00000004170	ENSGALG00000015771
ENSG00000025434	ENSPTRG00000003560	ENSMMUG00000015598	ENSMUSG00000002108	ENSMODG00000019906	ENSOANG00000006250	ENSGALG00000008202
ENSG00000025796	ENSPTRG00000018470	ENSMMUG00000016598	ENSMUSG00000019802	ENSMODG00000018012	ENSOANG00000000777	ENSGALG00000015308
ENSG00000025800	ENSPTRG00000000471	ENSMMUG00000008455	ENSMUSG00000003731	ENSMODG00000017528	ENSOANG00000003840	ENSGALG00000003383
ENSG00000026508	ENSPTRG00000003501	ENSMMUG00000004327	ENSMUSG00000005087	ENSMODG00000019822	ENSOANG00000007392	ENSGALG00000007849
ENSG00000026559	ENSPTRG00000013627	ENSMMUG00000000683	ENSMUSG00000074575	ENSMODG00000016358	ENSOANG00000008672	ENSGALG00000007980
ENSG00000027001	ENSPTRG00000005705	ENSMMUG00000006942	ENSMUSG00000021993	ENSMODG00000008482	ENSOANG00000009042	ENSGALG00000017118
ENSG00000027697	ENSPTRG00000018642	ENSMMUG00000012098	ENSMUSG00000020009	ENSMODG00000017421	ENSOANG00000005255	ENSGALG00000013865
ENSG00000027847	ENSPTRG00000017592	ENSMMUG00000029662	ENSMUSG00000021504	ENSMODG00000004274	ENSOANG00000004996	ENSGALG00000024259
ENSG00000027869	ENSPTRG00000001476	ENSMMUG00000010917	ENSMUSG00000028071	ENSMODG00000016772	ENSOANG00000021657	ENSGALG00000019014
ENSG00000028116	ENSPTRG00000011941	ENSMMUG00000002025	ENSMUSG00000064090	ENSMODG00000002096	ENSOANG00000011175	ENSGALG00000007888
ENSG00000028203	ENSPTRG00000005312	ENSMMUG00000018903	ENSMUSG00000036099	ENSMODG00000008194	ENSOANG00000006615	ENSGALG00000011357
ENSG00000028528	ENSPTRG00000007154	ENSMMUG00000014005	ENSMUSG00000032382	ENSMODG00000010898	ENSOANG00000020925	ENSGALG00000002189
ENSG00000028839	ENSPTRG00000018624	ENSMMUG00000022920	ENSMUSG00000071359	ENSMODG00000017515	ENSOANG00000013097	ENSGALG00000013981
ENSG00000029364	ENSPTRG00000006483	ENSMMUG00000021572	ENSMUSG00000048833	ENSMODG00000010300	ENSOANG00000012625	ENSGALG00000009438
ENSG00000029559	ENSPTRG00000016263	ENSMMUG00000011111	ENSMUSG00000029306	ENSMODG00000020731	ENSOANG00000013629	ENSGALG00000010928
ENSG00000029725	ENSPTRG00000008628	ENSMMUG00000010465	ENSMUSG00000020817	ENSMODG00000016660	ENSOANG00000002783	ENSGALG00000001737
ENSG00000030304	ENSPTRG00000021248	ENSMMUG00000007065	ENSMUSG00000057280	ENSMODG00000003983	ENSOANG00000006972	ENSGALG00000015728
ENSG00000031544	ENSPTRG00000007242	ENSMMUG00000019276	ENSMUSG00000032292	ENSMODG00000001949	ENSOANG00000003155	ENSGALG00000002093
ENSG00000031823	ENSPTRG00000010351	ENSMMUG00000011964	ENSMUSG00000002372	ENSMODG00000001371	ENSOANG00000004948	ENSGALG00000000577
ENSG00000032219	ENSPTRG00000006393	ENSMMUG00000003514	ENSMUSG00000048118	ENSMODG00000007881	ENSOANG00000011836	ENSGALG00000012037
ENSG00000032742	ENSPTRG00000005685	ENSMMUG00000013367	ENSMUSG00000040040	ENSMODG00000008196	ENSOANG00000009025	ENSGALG00000017134
ENSG00000033030	ENSPTRG00000005579	ENSMMUG00000013643	ENSMUSG00000029427	ENSMODG00000012264	ENSOANG00000006199	ENSGALG00000004486
ENSG00000033050	ENSPTRG00000019880	ENSMMUG00000006679	ENSMUSG00000028953	ENSMODG00000004420	ENSOANG00000006180	ENSGALG00000013354
ENSG00000033100	ENSPTRG00000019881	ENSMMUG00000006682	ENSMUSG00000038181	ENSMODG00000004429	ENSOANG00000006179	ENSGALG00000013359
ENSG00000033122	ENSPTRG00000000848	ENSMMUG00000021917	ENSMUSG00000028176	ENSMODG00000000649	ENSOANG00000015522	ENSGALG00000011284
ENSG00000033178	ENSPTRG00000016099	ENSMMUG00000003776	ENSMUSG00000035898	ENSMODG00000020740	ENSOANG00000003969	ENSGALG00000011762
ENSG00000033627	ENSPTRG00000009202	ENSMMUG00000022644	ENSMUSG00000019302	ENSMODG00000014883	ENSOANG00000002545	ENSGALG00000003256
ENSG00000033800	ENSPTRG00000007210	ENSMMUG00000011699	ENSMUSG00000032405	ENSMODG00000009467	ENSOANG00000013547	ENSGALG00000007970
ENSG00000033867	ENSPTRG00000014704	ENSMMUG00000019327	ENSMUSG00000021733	ENSMODG00000015030	ENSOANG00000002769	ENSGALG00000011405
ENSG00000034053	ENSPTRG00000006842	ENSMMUG00000019339	ENSMUSG00000030519	ENSMODG00000011835	ENSOANG00000010369	ENSGALG00000003930
ENSG00000034063	ENSPTRG00000010326	ENSMMUG00000012705	ENSMUSG00000001228	ENSMODG00000001108	ENSOANG00000005332	ENSGALG00000004132
ENSG00000034152	ENSPTRG00000008895	ENSMMUG00000010904	ENSMUSG00000018932	ENSMODG00000001404	ENSOANG00000007732	ENSGALG00000004735
ENSG00000034239	ENSPTRG00000020233	ENSMMUG00000016822	ENSMUSG00000068617	ENSMODG00000010184	ENSOANG00000012123	ENSGALG00000009473
ENSG00000034533	ENSPTRG00000015391	ENSMMUG00000005142	ENSMUSG00000032567	ENSMODG00000011917	ENSOANG00000006766	ENSGALG00000011595
ENSG00000034693	ENSPTRG00000018670	ENSMMUG00000005365	ENSMUSG00000019809	ENSMODG00000017262	ENSOANG00000007664	ENSGALG00000013777
ENSG00000034713	ENSPTRG00000008362	ENSMMUG00000005759	ENSMUSG00000031950	ENSMODG00000002186	ENSOANG00000008177	ENSGALG00000003208
ENSG00000034971	ENSPTRG00000001679	ENSMMUG00000013649	ENSMUSG00000026697	ENSMODG00000003796	ENSOANG00000000901	ENSGALG00000021074
ENSG00000035115	ENSPTRG00000011604	ENSMMUG00000017096	ENSMUSG00000020669	ENSMODG00000014260	ENSOANG00000012376	ENSGALG00000016362
ENSG00000035681	ENSPTRG00000020279	ENSMMUG00000017297	ENSMUSG00000028245	ENSMODG00000008797	ENSOANG00000005036	ENSGALG00000015444
ENSG00000035687	ENSPTRG00000002178	ENSMMUG00000000016	ENSMUSG00000015961	ENSMODG00000006559	ENSOANG00000010254	ENSGALG00000010702
ENSG00000035720	ENSPTRG00000016098	ENSMMUG00000009392	ENSMUSG00000029254	ENSMODG00000020737	ENSOANG00000003968	ENSGALG00000011684
ENSG00000036054	ENSPTRG00000015160	ENSMMUG00000020026	ENSMUSG00000022749	ENSMODG00000002218	ENSOANG00000007527	ENSGALG00000015273
ENSG00000036257	ENSPTRG00000012986	ENSMMUG00000022259	ENSMUSG00000004364	ENSMODG00000021204	ENSOANG00000012372	ENSGALG00000005108
ENSG00000036448	ENSPTRG00000019944	ENSMMUG00000023408	ENSMUSG00000031461	ENSMODG00000014165	ENSOANG00000014120	ENSGALG00000016342
ENSG00000036473	ENSPTRG00000021799	ENSMMUG00000013493	ENSMUSG00000031173	ENSMODG00000021104	ENSOANG00000007118	ENSGALG00000016254
ENSG00000036565	ENSPTRG00000020039	ENSMMUG00000019999	ENSMUSG00000036330	ENSMODG00000009840	ENSOANG00000010571	ENSGALG00000001693
ENSG00000036672	ENSPTRG00000004384	ENSMMUG00000008921	ENSMUSG00000032010	ENSMODG00000013213	ENSOANG00000004771	ENSGALG00000006755
ENSG00000036828	ENSPTRG00000015289	ENSMMUG00000007886	ENSMUSG00000051980	ENSMODG00000018291	ENSOANG00000010069	ENSGALG00000014407
ENSG00000037280	ENSPTRG00000017639	ENSMMUG00000018693	ENSMUSG00000020357	ENSMODG00000003918	ENSOANG00000001739	ENSGALG00000005802
ENSG00000037474	ENSPTRG00000016715	ENSMMUG00000002561	ENSMUSG00000021595	ENSMODG00000002039	ENSOANG00000009243	ENSGALG00000013064
ENSG00000037637	ENSPTRG00000000225	ENSMMUG00000012733	ENSMUSG00000028920	ENSMODG00000003233	ENSOANG00000013366	ENSGALG00000003731
ENSG00000038002	ENSPTRG00000016618	ENSMMUG00000007393	ENSMUSG00000031521	ENSMODG00000003821	ENSOANG00000005290	ENSGALG00000010716
ENSG00000038274	ENSPTRG00000017504	ENSMMUG00000013980	ENSMUSG00000042032	ENSMODG00000007609	ENSOANG00000004634	ENSGALG00000001750
ENSG00000038295	ENSPTRG00000016577	ENSMMUG00000015799	ENSMUSG00000053626	ENSMODG00000002435	ENSOANG00000014482	ENSGALG00000009567
ENSG00000038358	ENSPTRG00000008249	ENSMMUG00000011888	ENSMUSG00000036270	ENSMODG00000005510	ENSOANG00000012299	ENSGALG00000001636
ENSG00000038532	ENSPTRG00000007763	ENSMMUG00000006515	ENSMUSG00000068663	ENSMODG00000005166	ENSOANG00000000742	ENSGALG00000007167
ENSG00000039068	ENSPTRG00000008270	ENSMMUG00000011850	ENSMUSG00000000303	ENSMODG00000003256	ENSOANG00000002356	ENSGALG00000000608
ENSG00000039139	ENSPTRG00000016734	ENSMMUG00000011026	ENSMUSG00000022262	ENSMODG00000002817	ENSOANG00000011603	ENSGALG00000012997
ENSG00000039319	ENSPTRG00000017038	ENSMMUG00000023177	ENSMUSG00000021706	ENSMODG00000019425	ENSOANG00000001613	ENSGALG00000023086
ENSG00000039523	ENSPTRG00000008233	ENSMMUG00000017105	ENSMUSG00000038604	ENSMODG00000005845	ENSOANG00000009323	ENSGALG00000001809
ENSG00000039560	ENSPTRG00000016781	ENSMMUG00000013739	ENSMUSG00000022246	ENSMODG00000020394	ENSOANG00000010883	ENSGALG00000003353
ENSG00000040199	ENSPTRG00000008326	ENSMMUG00000012007	ENSMUSG00000031732	ENSMODG00000002299	ENSOANG00000008185	ENSGALG00000000875
ENSG00000040275	ENSPTRG00000017512	ENSMMUG00000009365	ENSMUSG00000069910	ENSMODG00000007086	ENSOANG00000007808	ENSGALG00000001942
ENSG00000040731	ENSPTRG00000016758	ENSMMUG00000012293	ENSMUSG00000022321	ENSMODG00000004059	ENSOANG00000002504	ENSGALG00000012927
ENSG00000041357	ENSPTRG00000007345	ENSMMUG00000010740	ENSMUSG00000032301	ENSMODG00000011727	ENSOANG00000013220	ENSGALG00000003046
ENSG00000041515	ENSPTRG00000024071	ENSMMUG00000021231	ENSMUSG00000039057	ENSMODG00000005056	ENSOANG00000015599	ENSGALG00000016837
ENSG00000041982	ENSPTRG00000021294	ENSMMUG00000003356	ENSMUSG00000028364	ENSMODG00000019592	ENSOANG00000010612	ENSGALG00000007113
ENSG00000042088	ENSPTRG00000006621	ENSMMUG00000004460	ENSMUSG00000021177	ENSMODG00000002958	ENSOANG00000009963	ENSGALG00000010669
ENSG00000042286	ENSPTRG00000002582	ENSMMUG00000006392	ENSMUSG00000020085	ENSMODG00000012201	ENSOANG00000012147	ENSGALG00000004777
ENSG00000042429	ENSPTRG00000004178	ENSMMUG00000013601	ENSMUSG00000031935	ENSMODG00000000383	ENSOANG00000011716	ENSGALG00000017218
ENSG00000042781	ENSPTRG00000001984	ENSMMUG00000022640	ENSMUSG00000026609	ENSMODG00000004113	ENSOANG00000008536	ENSGALG00000009652
ENSG00000042813	ENSPTRG00000019183	ENSMMUG00000013690	ENSMUSG00000020193	ENSMODG00000009302	ENSOANG00000000287	ENSGALG00000013083
ENSG00000043039	ENSPTRG00000004474	ENSMMUG00000002258	ENSMUSG00000032033	ENSMODG00000004873	ENSOANG00000000573	ENSGALG00000001197
ENSG00000043143	ENSPTRG00000017242	ENSMMUG00000000358	ENSMUSG00000020387	ENSMODG00000014214	ENSOANG00000010024	ENSGALG00000006424
ENSG00000043462	ENSPTRG00000017517	ENSMMUG00000014126	ENSMUSG00000002699	ENSMODG00000006879	ENSOANG00000007802	ENSGALG00000002113
ENSG00000043514	ENSPTRG00000000579	ENSMMUG00000016220	ENSMUSG00000028653	ENSMODG00000017650	ENSOANG00000002779	ENSGALG00000003851
ENSG00000044446	ENSPTRG00000021715	ENSMMUG00000020513	ENSMUSG00000031295	ENSMODG00000017109	ENSOANG00000004031	ENSGALG00000016518
ENSG00000044524	ENSPTRG00000015127	ENSMMUG00000008242	ENSMUSG00000052504	ENSMODG00000016972	ENSOANG00000000485	ENSGALG00000015403
ENSG00000044574	ENSPTRG00000000563	ENSMMUG00000005217	ENSMUSG00000026864	ENSMODG00000019764	ENSOANG00000013291	ENSGALG00000001000
ENSG00000046604	ENSPTRG00000009948	ENSMMUG00000021095	ENSMUSG00000044393	ENSMODG00000010945	ENSOANG00000022224	ENSGALG00000015142
ENSG00000046651	ENSPTRG00000021675	ENSMMUG00000019410	ENSMUSG00000040586	ENSMODG00000017308	ENSOANG00000002606	ENSGALG00000016576
ENSG00000046653	ENSPTRG00000021676	ENSMMUG00000019415	ENSMUSG00000031342	ENSMODG00000017304	ENSOANG00000002605	ENSGALG00000016575
ENSG00000046889	ENSPTRG00000020324	ENSMMUG00000016023	ENSMUSG00000048960	ENSMODG00000007595	ENSOANG00000013504	ENSGALG00000015564
ENSG00000047056	ENSPTRG00000002240	ENSMMUG00000017119	ENSMUSG00000021147	ENSMODG00000006325	ENSOANG00000006090	ENSGALG00000006749
ENSG00000047188	ENSPTRG00000017143	ENSMMUG00000001376	ENSMUSG00000034653	ENSMODG00000015671	ENSOANG00000011143	ENSGALG00000000189
ENSG00000047346	ENSPTRG00000007089	ENSMMUG00000001423	ENSMUSG00000034858	ENSMODG00000001815	ENSOANG00000002613	ENSGALG00000004564
ENSG00000047365	ENSPTRG00000015973	ENSMMUG00000006871	ENSMUSG00000037999	ENSMODG00000020518	ENSOANG00000010310	ENSGALG00000014343
ENSG00000047617	ENSPTRG00000004565	ENSMMUG00000011512	ENSMUSG00000038115	ENSMODG00000018017	ENSOANG00000013498	ENSGALG00000017271
ENSG00000047648	ENSPTRG00000021658	ENSMMUG00000003896	ENSMUSG00000031355	ENSMODG00000017371	ENSOANG00000002625	ENSGALG00000016602
ENSG00000047662	ENSPTRG00000015940	ENSMMUG00000018067	ENSMUSG00000015879	ENSMODG00000000804	ENSOANG00000006663	ENSGALG00000014479
ENSG00000047932	ENSPTRG00000018546	ENSMMUG00000017018	ENSMUSG00000019861	ENSMODG00000017803	ENSOANG00000003691	ENSGALG00000014902
ENSG00000048028	ENSPTRG00000004299	ENSMMUG00000023773	ENSMUSG00000032267	ENSMODG00000014180	ENSOANG00000003096	ENSGALG00000006969
ENSG00000048052	ENSPTRG00000018959	ENSMMUG00000011170	ENSMUSG00000004698	ENSMODG00000001442	ENSOANG00000009613	ENSGALG00000010854
ENSG00000048342	ENSPTRG00000015926	ENSMMUG00000009383	ENSMUSG00000039765	ENSMODG00000001102	ENSOANG00000002967	ENSGALG00000014514
ENSG00000048392	ENSPTRG00000020481	ENSMMUG00000020765	ENSMUSG00000022292	ENSMODG00000005993	ENSOANG00000001870	ENSGALG00000016049
ENSG00000048405	ENSPTRG00000019649	ENSMMUG00000002428	ENSMUSG00000039841	ENSMODG00000015235	ENSOANG00000000823	ENSGALG00000008711
ENSG00000048471	ENSPTRG00000007785	ENSMMUG00000022897	ENSMUSG00000071669	ENSMODG00000004757	ENSOANG00000013808	ENSGALG00000002924
ENSG00000048545	ENSPTRG00000018167	ENSMMUG00000000872	ENSMUSG00000023982	ENSMODG00000012758	ENSOANG00000002015	ENSGALG00000001431
ENSG00000048740	ENSPTRG00000002284	ENSMMUG00000011468	ENSMUSG00000002107	ENSMODG00000016763	ENSOANG00000015432	ENSGALG00000006713
ENSG00000048991	ENSPTRG00000012494	ENSMMUG00000009844	ENSMUSG00000056211	ENSMODG00000000923	ENSOANG00000007987	ENSGALG00000012246
ENSG00000049130	ENSPTRG00000005281	ENSMMUG00000004504	ENSMUSG00000019966	ENSMODG00000020515	ENSOANG00000006639	ENSGALG00000011206
ENSG00000049167	ENSPTRG00000016905	ENSMMUG00000021812	ENSMUSG00000021694	ENSMODG00000019590	ENSOANG00000020447	ENSGALG00000014732
ENSG00000049192	ENSPTRG00000016927	ENSMMUG00000018100	ENSMUSG00000046169	ENSMODG00000019642	ENSOANG00000004726	ENSGALG00000014751
ENSG00000049239	ENSPTRG00000000113	ENSMMUG00000016711	ENSMUSG00000028980	ENSMODG00000009247	ENSOANG00000012812	ENSGALG00000002492
ENSG00000049323	ENSPTRG00000011821	ENSMMUG00000021436	ENSMUSG00000001870	ENSMODG00000015435	ENSOANG00000002334	ENSGALG00000010448
ENSG00000049618	ENSPTRG00000018733	ENSMMUG00000002270	ENSMUSG00000069729	ENSMODG00000008068	ENSOANG00000014884	ENSGALG00000013683
ENSG00000049656	ENSPTRG00000016698	ENSMMUG00000005193	ENSMUSG00000021610	ENSMODG00000000991	ENSOANG00000014453	ENSGALG00000013187
ENSG00000049759	ENSPTRG00000010051	ENSMMUG00000006616	ENSMUSG00000024589	ENSMODG00000020439	ENSOANG00000014105	ENSGALG00000002917
ENSG00000049860	ENSPTRG00000016988	ENSMMUG00000019997	ENSMUSG00000021665	ENSMODG00000001872	ENSOANG00000015777	ENSGALG00000014933
ENSG00000049883	ENSPTRG00000016968	ENSMMUG00000017908	ENSMUSG00000021650	ENSMODG00000001695	ENSOANG00000014502	ENSGALG00000023361
ENSG00000050165	ENSPTRG00000003368	ENSMMUG00000022862	ENSMUSG00000030772	ENSMODG00000008513	ENSOANG00000004733	ENSGALG00000005551
ENSG00000050327	ENSPTRG00000019827	ENSMMUG00000010134	ENSMUSG00000033542	ENSMODG00000001635	ENSOANG00000007775	ENSGALG00000017276
ENSG00000050393	ENSPTRG00000017740	ENSMMUG00000009922	ENSMUSG00000021371	ENSMODG00000010666	ENSOANG00000001412	ENSGALG00000012699
ENSG00000050405	ENSPTRG00000004928	ENSMMUG00000015048	ENSMUSG00000023022	ENSMODG00000004366	ENSOANG00000008669	ENSGALG00000006169
ENSG00000050555	ENSPTRG00000021480	ENSMMUG00000002267	ENSMUSG00000026840	ENSMODG00000012155	ENSOANG00000001050	ENSGALG00000003852
ENSG00000050748	ENSPTRG00000017633	ENSMMUG00000001728	ENSMUSG00000020366	ENSMODG00000003946	ENSOANG00000010228	ENSGALG00000013761
ENSG00000050767	ENSPTRG00000017603	ENSMMUG00000004000	ENSMUSG00000063564	ENSMODG00000004172	ENSOANG00000005000	ENSGALG00000006708
ENSG00000051009	ENSPTRG00000003281	ENSMMUG00000016882	ENSMUSG00000044465	ENSMODG00000018593	ENSOANG00000015717	ENSGALG00000003416
ENSG00000051108	ENSPTRG00000008144	ENSMMUG00000019189	ENSMUSG00000031770	ENSMODG00000013465	ENSOANG00000013750	ENSGALG00000001220
ENSG00000051180	ENSPTRG00000006926	ENSMMUG00000004579	ENSMUSG00000027323	ENSMODG00000000268	ENSOANG00000009240	ENSGALG00000004516
ENSG00000051341	ENSPTRG00000015276	ENSMMUG00000007973	ENSMUSG00000034206	ENSMODG00000018252	ENSOANG00000004437	ENSGALG00000014924
ENSG00000051382	ENSPTRG00000015452	ENSMMUG00000008666	ENSMUSG00000032462	ENSMODG00000018581	ENSOANG00000014698	ENSGALG00000005505
ENSG00000052723	ENSPTRG00000001142	ENSMMUG00000001973	ENSMUSG00000027854	ENSMODG00000004700	ENSOANG00000014599	ENSGALG00000002147
ENSG00000052749	ENSPTRG00000002806	ENSMMUG00000019634	ENSMUSG00000035049	ENSMODG00000004315	ENSOANG00000006560	ENSGALG00000007603
ENSG00000052802	ENSPTRG00000016574	ENSMMUG00000012994	ENSMUSG00000031604	ENSMODG00000002349	ENSOANG00000014479	ENSGALG00000009560
ENSG00000052850	ENSPTRG00000003529	ENSMMUG00000013097	ENSMUSG00000040310	ENSMODG00000019869	ENSOANG00000002531	ENSGALG00000008024
ENSG00000053254	ENSPTRG00000006614	ENSMMUG00000019898	ENSMUSG00000033713	ENSMODG00000003001	ENSOANG00000003851	ENSGALG00000010665
ENSG00000053328	ENSPTRG00000029448	ENSMMUG00000008184	ENSMUSG00000045555	ENSMODG00000017934	ENSOANG00000000940	ENSGALG00000015060
ENSG00000053770	ENSPTRG00000006384	ENSMMUG00000018279	ENSMUSG00000036291	ENSMODG00000007749	ENSOANG00000011831	ENSGALG00000012101
ENSG00000053900	ENSPTRG00000015963	ENSMMUG00000004458	ENSMUSG00000029176	ENSMODG00000000363	ENSOANG00000006689	ENSGALG00000014378
ENSG00000054116	ENSPTRG00000000533	ENSMMUG00000022499	ENSMUSG00000028847	ENSMODG00000017848	ENSOANG00000002072	ENSGALG00000002284
ENSG00000054179	ENSPTRG00000021588	ENSMMUG00000005056	ENSMUSG00000015085	ENSMODG00000017256	ENSOANG00000008774	ENSGALG00000009058
ENSG00000054282	ENSPTRG00000002173	ENSMMUG00000019994	ENSMUSG00000026504	ENSMODG00000006642	ENSOANG00000010263	ENSGALG00000010713
ENSG00000054392	ENSPTRG00000001945	ENSMMUG00000016099	ENSMUSG00000037375	ENSMODG00000002621	ENSOANG00000008473	ENSGALG00000009881
ENSG00000054523	ENSPTRG00000000127	ENSMMUG00000002171	ENSMUSG00000063077	ENSMODG00000002802	ENSOANG00000002802	ENSGALG00000002726
ENSG00000054793	ENSPTRG00000013629	ENSMMUG00000000918	ENSMUSG00000027546	ENSMODG00000016381	ENSOANG00000008668	ENSGALG00000007912
ENSG00000054796	ENSPTRG00000013657	ENSMMUG00000000248	ENSMUSG00000005883	ENSMODG00000023253	ENSOANG00000009256	ENSGALG00000007662
ENSG00000054803	ENSPTRG00000013643	ENSMMUG00000006005	ENSMUSG00000067578	ENSMODG00000016410	ENSOANG00000009242	ENSGALG00000007772
ENSG00000054938	ENSPTRG00000004069	ENSMMUG00000020644	ENSMUSG00000030732	ENSMODG00000007176	ENSOANG00000015335	ENSGALG00000017308
ENSG00000054965	ENSPTRG00000004046	ENSMMUG00000003142	ENSMUSG00000029461	ENSMODG00000007608	ENSOANG00000008055	ENSGALG00000017323
ENSG00000055044	ENSPTRG00000012818	ENSMMUG00000000582	ENSMUSG00000026020	ENSMODG00000016294	ENSOANG00000002420	ENSGALG00000008454
ENSG00000055070	ENSPTRG00000000226	ENSMMUG00000014192	ENSMUSG00000040842	ENSMODG00000003213	ENSOANG00000011728	ENSGALG00000003734
ENSG00000055130	ENSPTRG00000019836	ENSMMUG00000017541	ENSMUSG00000029686	ENSMODG00000001825	ENSOANG00000000278	ENSGALG00000012402
ENSG00000055147	ENSPTRG00000017442	ENSMMUG00000011988	ENSMUSG00000020523	ENSMODG00000008822	ENSOANG00000005102	ENSGALG00000004068
ENSG00000055163	ENSPTRG00000017465	ENSMMUG00000010997	ENSMUSG00000020340	ENSMODG00000008425	ENSOANG00000005079	ENSGALG00000003818
ENSG00000055208	ENSPTRG00000018690	ENSMMUG00000014995	ENSMUSG00000015755	ENSMODG00000016831	ENSOANG00000001062	ENSGALG00000012356
ENSG00000055211	ENSPTRG00000018693	ENSMMUG00000015161	ENSMUSG00000040006	ENSMODG00000016822	ENSOANG00000001064	ENSGALG00000012370
ENSG00000055813	ENSPTRG00000011940	ENSMMUG00000015888	ENSMUSG00000032878	ENSMODG00000002041	ENSOANG00000011176	ENSGALG00000007889
ENSG00000056558	ENSPTRG00000021307	ENSMMUG00000020123	ENSMUSG00000026875	ENSMODG00000019639	ENSOANG00000001104	ENSGALG00000001583
ENSG00000056586	ENSPTRG00000021339	ENSMMUG00000021134	ENSMUSG00000075376	ENSMODG00000019725	ENSOANG00000008194	ENSGALG00000001253
ENSG00000056661	ENSPTRG00000009074	ENSMMUG00000012360	ENSMUSG00000018537	ENSMODG00000012607	ENSOANG00000022713	ENSGALG00000018815
ENSG00000057019	ENSPTRG00000015154	ENSMMUG00000017438	ENSMUSG00000035107	ENSMODG00000002360	ENSOANG00000007533	ENSGALG00000015258
ENSG00000057657	ENSPTRG00000018457	ENSMMUG00000021401	ENSMUSG00000038151	ENSMODG00000018029	ENSOANG00000004176	ENSGALG00000015388
ENSG00000057663	ENSPTRG00000018458	ENSMMUG00000019679	ENSMUSG00000038160	ENSMODG00000018027	ENSOANG00000003900	ENSGALG00000015387
ENSG00000057704	ENSPTRG00000005304	ENSMMUG00000018242	ENSMUSG00000020023	ENSMODG00000008293	ENSOANG00000006619	ENSGALG00000011320
ENSG00000057757	ENSPTRG00000000336	ENSMMUG00000019554	ENSMUSG00000028669	ENSMODG00000012852	ENSOANG00000008890	ENSGALG00000003986
ENSG00000057935	ENSPTRG00000011867	ENSMMUG00000020744	ENSMUSG00000055817	ENSMODG00000000376	ENSOANG00000004258	ENSGALG00000009925
ENSG00000058085	ENSPTRG00000001762	ENSMMUG00000001479	ENSMUSG00000026479	ENSMODG00000007039	ENSOANG00000000992	ENSGALG00000004627
ENSG00000058091	ENSPTRG00000019387	ENSMMUG00000007470	ENSMUSG00000028926	ENSMODG00000010497	ENSOANG00000013237	ENSGALG00000009062
ENSG00000058262	ENSPTRG00000015351	ENSMMUG00000018661	ENSMUSG00000030082	ENSMODG00000007982	ENSOANG00000009106	ENSGALG00000005966
ENSG00000058600	ENSPTRG00000007878	ENSMMUG00000002257	ENSMUSG00000030880	ENSMODG00000007752	ENSOANG00000003264	ENSGALG00000007008
ENSG00000058668	ENSPTRG00000001873	ENSMMUG00000021116	ENSMUSG00000026463	ENSMODG00000001137	ENSOANG00000001912	ENSGALG00000003601
ENSG00000058729	ENSPTRG00000017100	ENSMMUG00000000307	ENSMUSG00000023846	ENSMODG00000015548	ENSOANG00000001225	ENSGALG00000015288
ENSG00000058799	ENSPTRG00000000759	ENSMMUG00000001413	ENSMUSG00000057375	ENSMODG00000021357	ENSOANG00000002521	ENSGALG00000010740
ENSG00000059377	ENSPTRG00000019760	ENSMMUG00000004222	ENSMUSG00000029925	ENSMODG00000013723	ENSOANG00000008454	ENSGALG00000012791
ENSG00000059378	ENSPTRG00000019761	ENSMMUG00000004224	ENSMUSG00000038507	ENSMODG00000013713	ENSOANG00000008460	ENSGALG00000012788
ENSG00000059588	ENSPTRG00000002124	ENSMMUG00000021703	ENSMUSG00000090290	ENSMODG00000008504	ENSOANG00000004525	ENSGALG00000011000
ENSG00000059728	ENSPTRG00000012023	ENSMMUG00000010226	ENSMUSG00000001156	ENSMODG00000011481	ENSOANG00000003095	ENSGALG00000013882
ENSG00000059758	ENSPTRG00000005323	ENSMMUG00000015902	ENSMUSG00000020015	ENSMODG00000007944	ENSOANG00000006604	ENSGALG00000011456
ENSG00000059915	ENSPTRG00000002889	ENSMMUG00000002993	ENSMUSG00000037126	ENSMODG00000011313	ENSOANG00000001986	ENSGALG00000005680
ENSG00000060069	ENSPTRG00000010133	ENSMMUG00000009151	ENSMUSG00000033323	ENSMODG00000011995	ENSOANG00000010132	ENSGALG00000012653
ENSG00000060237	ENSPTRG00000004513	ENSMMUG00000018650	ENSMUSG00000045962	ENSMODG00000018401	ENSOANG00000011423	ENSGALG00000012992
ENSG00000060566	ENSPTRG00000010295	ENSMMUG00000019954	ENSMUSG00000035041	ENSMODG00000000817	ENSOANG00000013246	ENSGALG00000001252
ENSG00000060656	ENSPTRG00000000447	ENSMMUG00000015661	ENSMUSG00000028909	ENSMODG00000011076	ENSOANG00000000977	ENSGALG00000001443
ENSG00000060688	ENSPTRG00000000455	ENSMMUG00000019406	ENSMUSG00000074088	ENSMODG00000017078	ENSOANG00000011686	ENSGALG00000000615
ENSG00000060749	ENSPTRG00000003481	ENSMMUG00000001536	ENSMUSG00000074994	ENSMODG00000009706	ENSOANG00000015143	ENSGALG00000012030
ENSG00000060982	ENSPTRG00000004772	ENSMMUG00000012223	ENSMUSG00000030268	ENSMODG00000017691	ENSOANG00000013411	ENSGALG00000013177
ENSG00000061676	ENSPTRG00000012709	ENSMMUG00000014397	ENSMUSG00000027002	ENSMODG00000010556	ENSOANG00000003624	ENSGALG00000002750
ENSG00000061794	ENSPTRG00000004792	ENSMMUG00000021741	ENSMUSG00000040112	ENSMODG00000014424	ENSOANG00000010504	ENSGALG00000017297
ENSG00000061918	ENSPTRG00000016542	ENSMMUG00000005447	ENSMUSG00000028005	ENSMODG00000001630	ENSOANG00000015664	ENSGALG00000009361
ENSG00000061936	ENSPTRG00000005640	ENSMMUG00000020343	ENSMUSG00000029439	ENSMODG00000015581	ENSOANG00000013861	ENSGALG00000002487
ENSG00000062038	ENSPTRG00000008269	ENSMMUG00000010393	ENSMUSG00000061048	ENSMODG00000003284	ENSOANG00000002354	ENSGALG00000000608
ENSG00000062650	ENSPTRG00000002702	ENSMMUG00000003924	ENSMUSG00000041408	ENSMODG00000011102	ENSOANG00000011952	ENSGALG00000001907
ENSG00000062725	ENSPTRG00000009486	ENSMMUG00000016566	ENSMUSG00000018481	ENSMODG00000014137	ENSOANG00000011522	ENSGALG00000005314
ENSG00000063601	ENSPTRG00000022368	ENSMMUG00000016607	ENSMUSG00000015214	ENSMODG00000005714	ENSOANG00000011635	ENSGALG00000009085
ENSG00000063761	ENSPTRG00000006588	ENSMMUG00000023627	ENSMUSG00000021044	ENSMODG00000005228	ENSOANG00000004357	ENSGALG00000010504
ENSG00000064012	ENSPTRG00000012801	ENSMMUG00000031296	ENSMUSG00000026029	ENSMODG00000015183	ENSOANG00000004013	ENSGALG00000008355
ENSG00000064115	ENSPTRG00000004784	ENSMMUG00000003217	ENSMUSG00000040234	ENSMODG00000016621	ENSOANG00000002042	ENSGALG00000014085
ENSG00000064205	ENSPTRG00000013526	ENSMMUG00000010605	ENSMUSG00000027656	ENSMODG00000016205	ENSOANG00000009774	ENSGALG00000004154
ENSG00000064218	ENSPTRG00000020729	ENSMMUG00000017848	ENSMUSG00000042372	ENSMODG00000003407	ENSOANG00000008295	ENSGALG00000010161
ENSG00000064270	ENSPTRG00000008417	ENSMMUG00000013542	ENSMUSG00000034112	ENSMODG00000004827	ENSOANG00000011340	ENSGALG00000005576
ENSG00000064300	ENSPTRG00000009377	ENSMMUG00000014603	ENSMUSG00000000120	ENSMODG00000012200	ENSOANG00000000447	ENSGALG00000012504
ENSG00000064309	ENSPTRG00000004452	ENSMMUG00000007628	ENSMUSG00000038119	ENSMODG00000004499	ENSOANG00000003430	ENSGALG00000000939
ENSG00000064490	ENSPTRG00000010732	ENSMMUG00000010722	ENSMUSG00000036120	ENSMODG00000007002	ENSOANG00000003658	ENSGALG00000018651
ENSG00000064607	ENSPTRG00000010727	ENSMMUG00000019665	ENSMUSG00000036054	ENSMODG00000003992	ENSOANG00000004574	ENSGALG00000003047
ENSG00000064692	ENSPTRG00000017175	ENSMMUG00000009997	ENSMUSG00000024534	ENSMODG00000013460	ENSOANG00000010047	ENSGALG00000005330
ENSG00000064703	ENSPTRG00000001105	ENSMMUG00000014489	ENSMUSG00000027905	ENSMODG00000001311	ENSOANG00000003318	ENSGALG00000001504
ENSG00000064726	ENSPTRG00000007389	ENSMMUG00000011019	ENSMUSG00000025103	ENSMODG00000019376	ENSOANG00000013090	ENSGALG00000006020
ENSG00000064763	ENSPTRG00000004796	ENSMMUG00000015810	ENSMUSG00000030303	ENSMODG00000014398	ENSOANG00000006583	ENSGALG00000017291
ENSG00000064787	ENSPTRG00000013638	ENSMMUG00000020082	ENSMUSG00000013523	ENSMODG00000025790	ENSOANG00000003140	ENSGALG00000007796
ENSG00000064835	ENSPTRG00000015123	ENSMMUG00000016244	ENSMUSG00000004842	ENSMODG00000016940	ENSOANG00000000494	ENSGALG00000015495
ENSG00000064932	ENSPTRG00000010185	ENSMMUG00000010886	ENSMUSG00000035673	ENSMODG00000005382	ENSOANG00000005441	ENSGALG00000002672
ENSG00000064933	ENSPTRG00000012737	ENSMMUG00000014318	ENSMUSG00000026098	ENSMODG00000011535	ENSOANG00000013059	ENSGALG00000002348
ENSG00000064989	ENSPTRG00000012722	ENSMMUG00000009447	ENSMUSG00000059588	ENSMODG00000010687	ENSOANG00000020803	ENSGALG00000002632
ENSG00000065057	ENSPTRG00000007628	ENSMMUG00000002807	ENSMUSG00000041429	ENSMODG00000016038	ENSOANG00000000500	ENSGALG00000005617
ENSG00000065183	ENSPTRG00000001168	ENSMMUG00000008513	ENSMUSG00000033285	ENSMODG00000005243	ENSOANG00000003070	ENSGALG00000014791
ENSG00000065328	ENSPTRG00000023150	ENSMMUG00000005602	ENSMUSG00000026669	ENSMODG00000016851	ENSOANG00000000173	ENSGALG00000005870
ENSG00000065457	ENSPTRG00000008363	ENSMMUG00000005751	ENSMUSG00000031949	ENSMODG00000002203	ENSOANG00000008178	ENSGALG00000000908
ENSG00000065485	ENSPTRG00000015302	ENSMMUG00000007696	ENSMUSG00000022844	ENSMODG00000018328	ENSOANG00000003481	ENSGALG00000011689
ENSG00000065491	ENSPTRG00000018120	ENSMMUG00000022008	ENSMUSG00000042203	ENSMODG00000013447	ENSOANG00000001766	ENSGALG00000000753
ENSG00000065526	ENSPTRG00000000210	ENSMMUG00000008026	ENSMUSG00000040761	ENSMODG00000003411	ENSOANG00000004165	ENSGALG00000003662
ENSG00000065548	ENSPTRG00000012717	ENSMMUG00000017248	ENSMUSG00000027091	ENSMODG00000000726	ENSOANG00000015742	ENSGALG00000002670
ENSG00000065600	ENSPTRG00000001960	ENSMMUG00000002141	ENSMUSG00000026627	ENSMODG00000002976	ENSOANG00000008497	ENSGALG00000009822
ENSG00000065615	ENSPTRG00000018385	ENSMMUG00000009585	ENSMUSG00000032872	ENSMODG00000018366	ENSOANG00000001266	ENSGALG00000015843
ENSG00000065618	ENSPTRG00000002921	ENSMMUG00000015325	ENSMUSG00000025064	ENSMODG00000010961	ENSOANG00000001623	ENSGALG00000008323
ENSG00000065665	ENSPTRG00000002293	ENSMMUG00000017139	ENSMUSG00000025816	ENSMODG00000016820	ENSOANG00000015422	ENSGALG00000014036
ENSG00000065675	ENSPTRG00000002270	ENSMMUG00000020776	ENSMUSG00000026778	ENSMODG00000016663	ENSOANG00000015452	ENSGALG00000023876
ENSG00000065802	ENSPTRG00000013094	ENSMMUG00000009511	ENSMUSG00000026311	ENSMODG00000002363	ENSOANG00000013348	ENSGALG00000004272
ENSG00000065809	ENSPTRG00000002309	ENSMMUG00000017169	ENSMUSG00000026655	ENSMODG00000016919	ENSOANG00000015399	ENSGALG00000014047
ENSG00000065882	ENSPTRG00000015981	ENSMMUG00000000237	ENSMUSG00000029174	ENSMODG00000020529	ENSOANG00000010316	ENSGALG00000013521
ENSG00000065883	ENSPTRG00000019112	ENSMMUG00000018064	ENSMUSG00000041297	ENSMODG00000012657	ENSOANG00000012799	ENSGALG00000012316
ENSG00000065923	ENSPTRG00000021832	ENSMMUG00000003897	ENSMUSG00000037341	ENSMODG00000000479	ENSOANG00000012098	ENSGALG00000016734
ENSG00000066027	ENSPTRG00000001958	ENSMMUG00000019771	ENSMUSG00000026626	ENSMODG00000002945	ENSOANG00000008492	ENSGALG00000009828
ENSG00000066056	ENSPTRG00000000631	ENSMMUG00000010660	ENSMUSG00000033191	ENSMODG00000011374	ENSOANG00000008211	ENSGALG00000009957
ENSG00000066135	ENSPTRG00000000643	ENSMMUG00000012479	ENSMUSG00000033326	ENSMODG00000003080	ENSOANG00000006398	ENSGALG00000010074
ENSG00000066136	ENSPTRG00000000596	ENSMMUG00000014970	ENSMUSG00000032897	ENSMODG00000017585	ENSOANG00000012367	ENSGALG00000003189
ENSG00000066185	ENSPTRG00000000608	ENSMMUG00000001034	ENSMUSG00000070806	ENSMODG00000017311	ENSOANG00000009725	ENSGALG00000004884
ENSG00000066230	ENSPTRG00000016682	ENSMMUG00000003789	ENSMUSG00000036123	ENSMODG00000000680	ENSOANG00000014871	ENSGALG00000012517
ENSG00000066248	ENSPTRG00000013048	ENSMMUG00000012216	ENSMUSG00000026259	ENSMODG00000010475	ENSOANG00000007780	ENSGALG00000001505
ENSG00000066279	ENSPTRG00000001807	ENSMMUG00000000245	ENSMUSG00000033952	ENSMODG00000012671	ENSOANG00000011184	ENSGALG00000002338
ENSG00000066322	ENSPTRG00000000635	ENSMMUG00000003152	ENSMUSG00000006390	ENSMODG00000011324	ENSOANG00000008214	ENSGALG00000009988
ENSG00000066336	ENSPTRG00000003563	ENSMMUG00000015606	ENSMUSG00000002111	ENSMODG00000019909	ENSOANG00000009414	ENSGALG00000008127
ENSG00000066382	ENSPTRG00000003466	ENSMMUG00000017592	ENSMUSG00000016386	ENSMODG00000009548	ENSOANG00000010706	ENSGALG00000012136
ENSG00000066468	ENSPTRG00000003003	ENSMMUG00000009594	ENSMUSG00000030849	ENSMODG00000008525	ENSOANG00000000474	ENSGALG00000009495
ENSG00000066557	ENSPTRG00000000850	ENSMMUG00000021921	ENSMUSG00000063052	ENSMODG00000000604	ENSOANG00000015526	ENSGALG00000011301
ENSG00000066827	ENSPTRG00000020607	ENSMMUG00000004918	ENSMUSG00000022335	ENSMODG00000001068	ENSOANG00000010056	ENSGALG00000016207
ENSG00000066855	ENSPTRG00000020299	ENSMMUG00000011263	ENSMUSG00000027601	ENSMODG00000008149	ENSOANG00000002298	ENSGALG00000000304
ENSG00000067082	ENSPTRG00000002245	ENSMMUG00000010696	ENSMUSG00000000078	ENSMODG00000006714	ENSOANG00000006083	ENSGALG00000007056
ENSG00000067141	ENSPTRG00000007257	ENSMMUG00000009584	ENSMUSG00000032340	ENSMODG00000009924	ENSOANG00000001009	ENSGALG00000001774
ENSG00000067182	ENSPTRG00000004570	ENSMMUG00000000377	ENSMUSG00000030341	ENSMODG00000018056	ENSOANG00000010631	ENSGALG00000014890
ENSG00000067208	ENSPTRG00000000962	ENSMMUG00000005070	ENSMUSG00000011831	ENSMODG00000011787	ENSOANG00000001021	ENSGALG00000005935
ENSG00000067221	ENSPTRG00000007265	ENSMMUG00000002568	ENSMUSG00000032333	ENSMODG00000009814	ENSOANG00000019810	ENSGALG00000001470
ENSG00000067248	ENSPTRG00000016875	ENSMMUG00000010376	ENSMUSG00000042426	ENSMODG00000019487	ENSOANG00000004883	ENSGALG00000014700
ENSG00000067334	ENSPTRG00000000972	ENSMMUG00000008435	ENSMUSG00000039756	ENSMODG00000004761	ENSOANG00000013678	ENSGALG00000005786
ENSG00000067365	ENSPTRG00000007745	ENSMMUG00000006900	ENSMUSG00000039345	ENSMODG00000005792	ENSOANG00000006572	ENSGALG00000000305
ENSG00000067369	ENSPTRG00000006994	ENSMMUG00000017078	ENSMUSG00000043909	ENSMODG00000017806	ENSOANG00000021844	ENSGALG00000008521
ENSG00000067704	ENSPTRG00000001997	ENSMMUG00000007783	ENSMUSG00000026618	ENSMODG00000004467	ENSOANG00000001426	ENSGALG00000009566
ENSG00000067715	ENSPTRG00000024064	ENSMMUG00000005530	ENSMUSG00000035864	ENSMODG00000020467	ENSOANG00000007531	ENSGALG00000010319
ENSG00000067900	ENSPTRG00000009904	ENSMMUG00000004656	ENSMUSG00000024290	ENSMODG00000021484	ENSOANG00000010065	ENSGALG00000014922
ENSG00000068078	ENSPTRG00000015836	ENSMMUG00000019945	ENSMUSG00000054252	ENSMODG00000004268	ENSOANG00000003354	ENSGALG00000015708
ENSG00000068305	ENSPTRG00000007496	ENSMMUG00000018122	ENSMUSG00000030557	ENSMODG00000012725	ENSOANG00000000143	ENSGALG00000007100
ENSG00000068366	ENSPTRG00000022178	ENSMMUG00000004188	ENSMUSG00000031278	ENSMODG00000011470	ENSOANG00000011439	ENSGALG00000008088
ENSG00000068615	ENSPTRG00000012153	ENSMMUG00000020930	ENSMUSG00000052852	ENSMODG00000009402	ENSOANG00000000731	ENSGALG00000015786
ENSG00000068650	ENSPTRG00000006047	ENSMMUG00000013625	ENSMUSG00000031441	ENSMODG00000004191	ENSOANG00000015641	ENSGALG00000016835
ENSG00000068697	ENSPTRG00000011690	ENSMMUG00000001582	ENSMUSG00000020585	ENSMODG00000009816	ENSOANG00000001105	ENSGALG00000016479
ENSG00000068745	ENSPTRG00000014897	ENSMMUG00000014730	ENSMUSG00000032599	ENSMODG00000013401	ENSOANG00000001845	ENSGALG00000005701
ENSG00000068793	ENSPTRG00000006818	ENSMMUG00000003890	ENSMUSG00000030447	ENSMODG00000000554	ENSOANG00000004122	ENSGALG00000016736
ENSG00000068796	ENSPTRG00000016913	ENSMMUG00000000399	ENSMUSG00000021693	ENSMODG00000019605	ENSOANG00000014359	ENSGALG00000014737
ENSG00000068878	ENSPTRG00000011920	ENSMMUG00000008104	ENSMUSG00000040850	ENSMODG00000001673	ENSOANG00000004646	ENSGALG00000008163
ENSG00000068912	ENSPTRG00000011918	ENSMMUG00000010640	ENSMUSG00000020311	ENSMODG00000001631	ENSOANG00000004645	ENSGALG00000008172
ENSG00000069020	ENSPTRG00000016938	ENSMMUG00000005357	ENSMUSG00000034751	ENSMODG00000019672	ENSOANG00000005570	ENSGALG00000014784
ENSG00000069122	ENSPTRG00000018240	ENSMMUG00000023002	ENSMUSG00000056492	ENSMODG00000018882	ENSOANG00000008276	ENSGALG00000016718
ENSG00000069188	ENSPTRG00000009600	ENSMMUG00000019970	ENSMUSG00000041592	ENSMODG00000006665	ENSOANG00000009565	ENSGALG00000004464
ENSG00000069248	ENSPTRG00000002088	ENSMMUG00000022091	ENSMUSG00000039509	ENSMODG00000008963	ENSOANG00000013726	ENSGALG00000011091
ENSG00000069482	ENSPTRG00000003985	ENSMMUG00000023496	ENSMUSG00000024907	ENSMODG00000012764	ENSOANG00000021048	ENSGALG00000007047
ENSG00000069535	ENSPTRG00000021817	ENSMMUG00000019492	ENSMUSG00000040147	ENSMODG00000021092	ENSOANG00000006486	ENSGALG00000016223
ENSG00000069667	ENSPTRG00000007134	ENSMMUG00000018192	ENSMUSG00000032238	ENSMODG00000011532	ENSOANG00000012345	ENSGALG00000003759
ENSG00000069712	ENSPTRG00000000958	ENSMMUG00000007180	ENSMUSG00000044060	ENSMODG00000011855	ENSOANG00000013372	ENSGALG00000005977
ENSG00000069869	ENSPTRG00000007102	ENSMMUG00000008112	ENSMUSG00000032216	ENSMODG00000008121	ENSOANG00000008529	ENSGALG00000004347
ENSG00000069943	ENSPTRG00000007096	ENSMMUG00000010797	ENSMUSG00000079469	ENSMODG00000007999	ENSOANG00000008547	ENSGALG00000004421
ENSG00000069966	ENSPTRG00000007084	ENSMMUG00000017374	ENSMUSG00000032192	ENSMODG00000001948	ENSOANG00000013928	ENSGALG00000004678
ENSG00000069974	ENSPTRG00000007095	ENSMMUG00000020694	ENSMUSG00000032202	ENSMODG00000007980	ENSOANG00000001183	ENSGALG00000004435
ENSG00000070019	ENSPTRG00000004721	ENSMMUG00000009870	ENSMUSG00000042638	ENSMODG00000018193	ENSOANG00000007339	ENSGALG00000011838
ENSG00000070081	ENSPTRG00000003400	ENSMMUG00000005895	ENSMUSG00000030659	ENSMODG00000007015	ENSOANG00000007683	ENSGALG00000006147
ENSG00000070087	ENSPTRG00000015524	ENSMMUG00000023337	ENSMUSG00000027805	ENSMODG00000021269	ENSOANG00000005189	ENSGALG00000010410
ENSG00000070182	ENSPTRG00000006443	ENSMMUG00000019172	ENSMUSG00000021061	ENSMODG00000009658	ENSOANG00000008848	ENSGALG00000003386
ENSG00000070190	ENSPTRG00000016309	ENSMMUG00000006829	ENSMUSG00000028159	ENSMODG00000020690	ENSOANG00000011703	ENSGALG00000000056
ENSG00000070193	ENSPTRG00000016853	ENSMMUG00000015527	ENSMUSG00000021732	ENSMODG00000020271	ENSOANG00000001660	ENSGALG00000014872
ENSG00000070214	ENSPTRG00000021220	ENSMMUG00000015024	ENSMUSG00000028412	ENSMODG00000016274	ENSOANG00000004197	ENSGALG00000015439
ENSG00000070269	ENSPTRG00000006380	ENSMMUG00000020885	ENSMUSG00000036339	ENSMODG00000007703	ENSOANG00000004904	ENSGALG00000012118
ENSG00000070367	ENSPTRG00000023297	ENSMMUG00000018278	ENSMUSG00000061244	ENSMODG00000007734	ENSOANG00000011830	ENSGALG00000012105
ENSG00000070388	ENSPTRG00000010159	ENSMMUG00000008668	ENSMUSG00000020327	ENSMODG00000006454	ENSOANG00000012015	ENSGALG00000001385
ENSG00000070423	ENSPTRG00000010160	ENSMMUG00000008672	ENSMUSG00000035890	ENSMODG00000006450	ENSOANG00000002706	ENSGALG00000001399
ENSG00000070444	ENSPTRG00000008549	ENSMMUG00000022004	ENSMUSG00000000282	ENSMODG00000010713	ENSOANG00000008631	ENSGALG00000005830
ENSG00000070495	ENSPTRG00000009690	ENSMMUG00000022411	ENSMUSG00000056962	ENSMODG00000001566	ENSOANG00000011569	ENSGALG00000001802
ENSG00000070501	ENSPTRG00000020203	ENSMMUG00000020793	ENSMUSG00000031536	ENSMODG00000010196	ENSOANG00000000697	ENSGALG00000003764
ENSG00000070610	ENSPTRG00000020919	ENSMMUG00000016331	ENSMUSG00000028467	ENSMODG00000007262	ENSOANG00000005241	ENSGALG00000002412
ENSG00000070614	ENSPTRG00000017419	ENSMMUG00000005414	ENSMUSG00000054008	ENSMODG00000009477	ENSOANG00000002310	ENSGALG00000004581
ENSG00000070718	ENSPTRG00000020200	ENSMMUG00000014431	ENSMUSG00000031539	ENSMODG00000010261	ENSOANG00000000715	ENSGALG00000003659
ENSG00000070729	ENSPTRG00000008169	ENSMMUG00000018340	ENSMUSG00000031789	ENSMODG00000014063	ENSOANG00000012119	ENSGALG00000001011
ENSG00000070731	ENSPTRG00000009685	ENSMMUG00000022273	ENSMUSG00000057286	ENSMODG00000009300	ENSOANG00000015021	ENSGALG00000001883
ENSG00000070761	ENSPTRG00000008174	ENSMMUG00000015891	ENSMUSG00000031796	ENSMODG00000014076	ENSOANG00000012116	ENSGALG00000000898
ENSG00000070770	ENSPTRG00000008175	ENSMMUG00000015892	ENSMUSG00000046707	ENSMODG00000014080	ENSOANG00000012115	ENSGALG00000000889
ENSG00000070808	ENSPTRG00000017414	ENSMMUG00000011563	ENSMUSG00000024617	ENSMODG00000009650	ENSOANG00000002299	ENSGALG00000005621
ENSG00000070814	ENSPTRG00000017416	ENSMMUG00000009111	ENSMUSG00000024613	ENSMODG00000009538	ENSOANG00000002305	ENSGALG00000005535
ENSG00000070882	ENSPTRG00000018995	ENSMMUG00000016939	ENSMUSG00000029822	ENSMODG00000000723	ENSOANG00000008434	ENSGALG00000011007
ENSG00000070961	ENSPTRG00000005286	ENSMMUG00000023378	ENSMUSG00000019943	ENSMODG00000009874	ENSOANG00000006634	ENSGALG00000011258
ENSG00000071073	ENSPTRG00000012269	ENSMMUG00000022909	ENSMUSG00000026110	ENSMODG00000001241	ENSOANG00000007631	ENSGALG00000016754
ENSG00000071127	ENSPTRG00000015916	ENSMMUG00000000960	ENSMUSG00000005103	ENSMODG00000001392	ENSOANG00000012065	ENSGALG00000014957
ENSG00000071189	ENSPTRG00000018957	ENSMMUG00000021915	ENSMUSG00000020590	ENSMODG00000001464	ENSOANG00000009612	ENSGALG00000010840
ENSG00000071205	ENSPTRG00000016497	ENSMMUG00000014953	ENSMUSG00000037148	ENSMODG00000000772	ENSOANG00000005267	ENSGALG00000010031
ENSG00000071242	ENSPTRG00000018793	ENSMMUG00000005670	ENSMUSG00000023809	ENSMODG00000006241	ENSOANG00000004152	ENSGALG00000011473
ENSG00000071243	ENSPTRG00000019625	ENSMMUG00000002434	ENSMUSG00000029670	ENSMODG00000015490	ENSOANG00000005653	ENSGALG00000009023
ENSG00000071246	ENSPTRG00000006568	ENSMMUG00000018553	ENSMUSG00000021256	ENSMODG00000005568	ENSOANG00000010588	ENSGALG00000010368
ENSG00000071282	ENSPTRG00000014579	ENSMMUG00000001814	ENSMUSG00000057604	ENSMODG00000004651	ENSOANG00000011549	ENSGALG00000008349
ENSG00000071462	ENSPTRG00000019276	ENSMMUG00000011367	ENSMUSG00000005378	ENSMODG00000013800	ENSOANG00000020650	ENSGALG00000014542
ENSG00000071539	ENSPTRG00000016689	ENSMMUG00000014740	ENSMUSG00000021569	ENSMODG00000000818	ENSOANG00000007711	ENSGALG00000012508
ENSG00000071564	ENSPTRG00000010211	ENSMMUG00000009017	ENSMUSG00000020167	ENSMODG00000004143	ENSOANG00000014335	ENSGALG00000001093
ENSG00000071575	ENSPTRG00000011666	ENSMMUG00000023383	ENSMUSG00000020601	ENSMODG00000010373	ENSOANG00000001757	ENSGALG00000016457
ENSG00000071626	ENSPTRG00000010199	ENSMMUG00000003047	ENSMUSG00000069565	ENSMODG00000005157	ENSOANG00000014632	ENSGALG00000015200
ENSG00000071655	ENSPTRG00000010209	ENSMMUG00000009014	ENSMUSG00000035478	ENSMODG00000004125	ENSOANG00000003672	ENSGALG00000001101
ENSG00000071967	ENSPTRG00000012634	ENSMMUG00000007295	ENSMUSG00000027015	ENSMODG00000008729	ENSOANG00000008574	ENSGALG00000009555
ENSG00000071991	ENSPTRG00000010095	ENSMMUG00000013529	ENSMUSG00000047216	ENSMODG00000021408	ENSOANG00000014968	ENSGALG00000013775
ENSG00000071994	ENSPTRG00000018828	ENSMMUG00000023098	ENSMUSG00000014771	ENSMODG00000005477	ENSOANG00000012859	ENSGALG00000011169
ENSG00000072080	ENSPTRG00000013064	ENSMMUG00000012173	ENSMUSG00000026295	ENSMODG00000008071	ENSOANG00000012744	ENSGALG00000004129
ENSG00000072110	ENSPTRG00000006477	ENSMMUG00000010767	ENSMUSG00000015143	ENSMODG00000010180	ENSOANG00000003847	ENSGALG00000009474
ENSG00000072133	ENSPTRG00000022064	ENSMMUG00000020532	ENSMUSG00000025665	ENSMODG00000014302	ENSOANG00000005406	ENSGALG00000007097
ENSG00000072134	ENSPTRG00000008865	ENSMMUG00000000140	ENSMUSG00000001036	ENSMODG00000000977	ENSOANG00000015814	ENSGALG00000005115
ENSG00000072163	ENSPTRG00000012432	ENSMMUG00000004179	ENSMUSG00000024395	ENSMODG00000018662	ENSOANG00000008959	ENSGALG00000001995
ENSG00000072182	ENSPTRG00000012960	ENSMMUG00000013244	ENSMUSG00000033007	ENSMODG00000024908	ENSOANG00000021816	ENSGALG00000011250
ENSG00000072315	ENSPTRG00000022192	ENSMMUG00000010424	ENSMUSG00000041710	ENSMODG00000005054	ENSOANG00000002401	ENSGALG00000007972
ENSG00000072364	ENSPTRG00000017228	ENSMMUG00000015640	ENSMUSG00000049470	ENSMODG00000013842	ENSOANG00000007428	ENSGALG00000007126
ENSG00000072401	ENSPTRG00000002518	ENSMMUG00000019825	ENSMUSG00000019927	ENSMODG00000025713	ENSOANG00000004612	ENSGALG00000021213
ENSG00000072415	ENSPTRG00000006460	ENSMMUG00000021417	ENSMUSG00000021112	ENSMODG00000009886	ENSOANG00000005411	ENSGALG00000009581
ENSG00000072422	ENSPTRG00000002529	ENSMMUG00000021400	ENSMUSG00000019944	ENSMODG00000017097	ENSOANG00000004414	ENSGALG00000003073
ENSG00000072609	ENSPTRG00000005661	ENSMMUG00000015468	ENSMUSG00000014668	ENSMODG00000015272	ENSOANG00000013856	ENSGALG00000002180
ENSG00000072657	ENSPTRG00000005230	ENSMMUG00000014775	ENSMUSG00000050663	ENSMODG00000020425	ENSOANG00000012281	ENSGALG00000010200
ENSG00000072682	ENSPTRG00000017213	ENSMMUG00000010858	ENSMUSG00000018906	ENSMODG00000014035	ENSOANG00000005598	ENSGALG00000006677
ENSG00000072736	ENSPTRG00000008260	ENSMMUG00000021843	ENSMUSG00000031902	ENSMODG00000005276	ENSOANG00000021344	ENSGALG00000003396
ENSG00000072756	ENSPTRG00000014564	ENSMMUG00000017983	ENSMUSG00000013736	ENSMODG00000004368	ENSOANG00000007514	ENSGALG00000017368
ENSG00000072786	ENSPTRG00000017527	ENSMMUG00000006811	ENSMUSG00000020272	ENSMODG00000006383	ENSOANG00000010949	ENSGALG00000002816
ENSG00000072803	ENSPTRG00000017526	ENSMMUG00000016008	ENSMUSG00000020271	ENSMODG00000006464	ENSOANG00000007791	ENSGALG00000002229
ENSG00000072840	ENSPTRG00000015877	ENSMMUG00000020861	ENSMUSG00000029122	ENSMODG00000001731	ENSOANG00000008897	ENSGALG00000015037
ENSG00000072849	ENSPTRG00000008634	ENSMMUG00000006599	ENSMUSG00000018442	ENSMODG00000016643	ENSOANG00000000525	ENSGALG00000001649
ENSG00000072858	ENSPTRG00000015232	ENSMMUG00000013454	ENSMUSG00000022696	ENSMODG00000018157	ENSOANG00000012455	ENSGALG00000014812
ENSG00000072864	ENSPTRG00000007809	ENSMMUG00000010366	ENSMUSG00000022678	ENSMODG00000004385	ENSOANG00000005121	ENSGALG00000006500
ENSG00000072952	ENSPTRG00000003360	ENSMMUG00000015792	ENSMUSG00000005611	ENSMODG00000008248	ENSOANG00000020469	ENSGALG00000005632
ENSG00000072954	ENSPTRG00000010651	ENSMMUG00000002845	ENSMUSG00000031791	ENSMODG00000014946	ENSOANG00000007866	ENSGALG00000003778
ENSG00000072958	ENSPTRG00000010642	ENSMMUG00000014026	ENSMUSG00000003033	ENSMODG00000014908	ENSOANG00000002516	ENSGALG00000003959
ENSG00000073060	ENSPTRG00000005616	ENSMMUG00000016486	ENSMUSG00000037936	ENSMODG00000015688	ENSOANG00000001322	ENSGALG00000003018
ENSG00000073111	ENSPTRG00000015345	ENSMMUG00000000158	ENSMUSG00000002870	ENSMODG00000007891	ENSOANG00000007166	ENSGALG00000006037
ENSG00000073150	ENSPTRG00000014529	ENSMMUG00000011023	ENSMUSG00000058441	ENSMODG00000005488	ENSOANG00000011415	ENSGALG00000000003
ENSG00000073282	ENSPTRG00000015733	ENSMMUG00000016466	ENSMUSG00000022510	ENSMODG00000015060	ENSOANG00000013795	ENSGALG00000007324
ENSG00000073331	ENSPTRG00000016375	ENSMMUG00000014073	ENSMUSG00000028028	ENSMODG00000005729	ENSOANG00000009300	ENSGALG00000012074
ENSG00000073350	ENSPTRG00000009647	ENSMMUG00000001228	ENSMUSG00000020782	ENSMODG00000007477	ENSOANG00000005718	ENSGALG00000008057
ENSG00000073464	ENSPTRG00000021655	ENSMMUG00000013635	ENSMUSG00000000605	ENSMODG00000017425	ENSOANG00000002630	ENSGALG00000016607
ENSG00000073614	ENSPTRG00000004507	ENSMMUG00000013653	ENSMUSG00000030180	ENSMODG00000018390	ENSOANG00000010936	ENSGALG00000012986
ENSG00000073711	ENSPTRG00000015429	ENSMMUG00000000932	ENSMUSG00000043154	ENSMODG00000024998	ENSOANG00000006317	ENSGALG00000001208
ENSG00000073734	ENSPTRG00000012609	ENSMMUG00000013832	ENSMUSG00000027048	ENSMODG00000007818	ENSOANG00000008504	ENSGALG00000010891
ENSG00000073756	ENSPTRG00000001786	ENSMMUG00000016857	ENSMUSG00000032487	ENSMODG00000011721	ENSOANG00000001026	ENSGALG00000005069
ENSG00000073792	ENSPTRG00000015705	ENSMMUG00000023416	ENSMUSG00000033581	ENSMODG00000002822	ENSOANG00000004648	ENSGALG00000006523
ENSG00000073803	ENSPTRG00000015700	ENSMMUG00000023814	ENSMUSG00000033618	ENSMODG00000002708	ENSOANG00000013838	ENSGALG00000006655
ENSG00000073849	ENSPTRG00000015722	ENSMMUG00000014905	ENSMUSG00000022885	ENSMODG00000013313	ENSOANG00000001223	ENSGALG00000005550
ENSG00000073921	ENSPTRG00000004141	ENSMMUG00000019618	ENSMUSG00000039361	ENSMODG00000004297	ENSOANG00000013205	ENSGALG00000013256
ENSG00000074276	ENSPTRG00000017565	ENSMMUG00000013283	ENSMUSG00000034918	ENSMODG00000005125	ENSOANG00000003015	ENSGALG00000003285
ENSG00000074319	ENSPTRG00000003424	ENSMMUG00000014613	ENSMUSG00000014402	ENSMODG00000006410	ENSOANG00000008368	ENSGALG00000006312
ENSG00000074410	ENSPTRG00000023668	ENSMMUG00000021338	ENSMUSG00000032373	ENSMODG00000011032	ENSOANG00000011150	ENSGALG00000003456
ENSG00000074527	ENSPTRG00000005315	ENSMMUG00000000521	ENSMUSG00000020019	ENSMODG00000008108	ENSOANG00000006613	ENSGALG00000011406
ENSG00000074590	ENSPTRG00000005386	ENSMMUG00000020951	ENSMUSG00000020032	ENSMODG00000001926	ENSOANG00000005541	ENSGALG00000012662
ENSG00000074603	ENSPTRG00000007182	ENSMMUG00000015447	ENSMUSG00000032393	ENSMODG00000010208	ENSOANG00000008346	ENSGALG00000007437
ENSG00000074621	ENSPTRG00000007185	ENSMMUG00000022059	ENSMUSG00000034452	ENSMODG00000009861	ENSOANG00000001667	ENSGALG00000007495
ENSG00000074660	ENSPTRG00000008529	ENSMMUG00000002376	ENSMUSG00000038188	ENSMODG00000010372	ENSOANG00000004252	ENSGALG00000002829
ENSG00000074695	ENSPTRG00000010060	ENSMMUG00000007580	ENSMUSG00000041891	ENSMODG00000020424	ENSOANG00000002756	ENSGALG00000002805
ENSG00000074696	ENSPTRG00000007183	ENSMMUG00000015450	ENSMUSG00000033629	ENSMODG00000009893	ENSOANG00000022450	ENSGALG00000007481
ENSG00000074706	ENSPTRG00000018724	ENSMMUG00000009861	ENSMUSG00000064065	ENSMODG00000008368	ENSOANG00000014618	ENSGALG00000013625
ENSG00000074755	ENSPTRG00000008583	ENSMMUG00000019180	ENSMUSG00000055670	ENSMODG00000020584	ENSOANG00000002387	ENSGALG00000001546
ENSG00000074842	ENSPTRG00000010318	ENSMMUG00000028924	ENSMUSG00000019579	ENSMODG00000001033	ENSOANG00000007044	ENSGALG00000004263
ENSG00000074935	ENSPTRG00000018513	ENSMMUG00000012581	ENSMUSG00000019845	ENSMODG00000017887	ENSOANG00000011589	ENSGALG00000015017
ENSG00000074964	ENSPTRG00000000248	ENSMMUG00000010849	ENSMUSG00000040964	ENSMODG00000002635	ENSOANG00000004366	ENSGALG00000000449
ENSG00000075035	ENSPTRG00000005402	ENSMMUG00000019042	ENSMUSG00000063430	ENSMODG00000002891	ENSOANG00000000373	ENSGALG00000004849
ENSG00000075043	ENSPTRG00000013736	ENSMMUG00000015918	ENSMUSG00000016346	ENSMODG00000016863	ENSOANG00000003731	ENSGALG00000005822
ENSG00000075089	ENSPTRG00000005341	ENSMMUG00000023603	ENSMUSG00000019948	ENSMODG00000005122	ENSOANG00000006888	ENSGALG00000011559
ENSG00000075131	ENSPTRG00000007192	ENSMMUG00000003695	ENSMUSG00000032397	ENSMODG00000009724	ENSOANG00000009752	ENSGALG00000007649
ENSG00000075142	ENSPTRG00000019376	ENSMMUG00000022696	ENSMUSG00000003161	ENSMODG00000010355	ENSOANG00000001714	ENSGALG00000008985
ENSG00000075188	ENSPTRG00000005359	ENSMMUG00000005504	ENSMUSG00000035351	ENSMODG00000002555	ENSOANG00000005569	ENSGALG00000012759
ENSG00000075213	ENSPTRG00000019354	ENSMMUG00000007555	ENSMUSG00000028883	ENSMODG00000016983	ENSOANG00000013046	ENSGALG00000006560
ENSG00000075223	ENSPTRG00000019348	ENSMMUG00000011785	ENSMUSG00000028780	ENSMODG00000017075	ENSOANG00000003486	ENSGALG00000008455
ENSG00000075290	ENSPTRG00000002849	ENSMMUG00000006621	ENSMUSG00000036961	ENSMODG00000010644	ENSOANG00000011077	ENSGALG00000005733
ENSG00000075303	ENSPTRG00000019371	ENSMMUG00000006767	ENSMUSG00000054099	ENSMODG00000010290	ENSOANG00000004418	ENSGALG00000019662
ENSG00000075336	ENSPTRG00000010110	ENSMMUG00000023299	ENSMUSG00000024645	ENSMODG00000012393	ENSOANG00000000411	ENSGALG00000013709
ENSG00000075388	ENSPTRG00000004000	ENSMMUG00000014598	ENSMUSG00000050917	ENSMODG00000004108	ENSOANG00000007413	ENSGALG00000007562
ENSG00000075391	ENSPTRG00000001717	ENSMMUG00000021073	ENSMUSG00000070565	ENSMODG00000005974	ENSOANG00000000953	ENSGALG00000004323
ENSG00000075399	ENSPTRG00000031104	ENSMMUG00000002505	ENSMUSG00000001062	ENSMODG00000003493	ENSOANG00000004836	ENSGALG00000023468
ENSG00000075413	ENSPTRG00000006754	ENSMMUG00000003641	ENSMUSG00000007411	ENSMODG00000013489	ENSOANG00000000773	ENSGALG00000011505
ENSG00000075415	ENSPTRG00000005333	ENSMMUG00000023036	ENSMUSG00000061904	ENSMODG00000007717	ENSOANG00000005594	ENSGALG00000011514
ENSG00000075420	ENSPTRG00000015629	ENSMMUG00000004189	ENSMUSG00000039286	ENSMODG00000021323	ENSOANG00000001087	ENSGALG00000009222
ENSG00000075461	ENSPTRG00000034201	ENSMMUG00000002957	ENSMUSG00000020723	ENSMODG00000004057	ENSOANG00000008059	ENSGALG00000003903
ENSG00000075568	ENSPTRG00000012260	ENSMMUG00000011428	ENSMUSG00000026116	ENSMODG00000001070	ENSOANG00000007104	ENSGALG00000016751
ENSG00000075643	ENSPTRG00000009978	ENSMMUG00000018791	ENSMUSG00000039616	ENSMODG00000000387	ENSOANG00000014461	ENSGALG00000013149
ENSG00000075711	ENSPTRG00000015793	ENSMMUG00000016585	ENSMUSG00000022770	ENSMODG00000020512	ENSOANG00000008737	ENSGALG00000006908
ENSG00000075790	ENSPTRG00000019580	ENSMMUG00000030218	ENSMUSG00000020650	ENSMODG00000016319	ENSOANG00000020344	ENSGALG00000008009
ENSG00000075826	ENSPTRG00000002850	ENSMMUG00000006622	ENSMUSG00000051984	ENSMODG00000019357	ENSOANG00000002978	ENSGALG00000005722
ENSG00000075856	ENSPTRG00000005404	ENSMMUG00000017124	ENSMUSG00000018974	ENSMODG00000002859	ENSOANG00000008794	ENSGALG00000004887
ENSG00000075891	ENSPTRG00000002853	ENSMMUG00000009163	ENSMUSG00000004231	ENSMODG00000019353	ENSOANG00000013304	ENSGALG00000005689
ENSG00000075914	ENSPTRG00000014830	ENSMMUG00000019130	ENSMUSG00000025785	ENSMODG00000011261	ENSOANG00000006807	ENSGALG00000011886
ENSG00000075945	ENSPTRG00000001666	ENSMMUG00000010081	ENSMUSG00000026585	ENSMODG00000003544	ENSOANG00000000884	ENSGALG00000021047
ENSG00000075975	ENSPTRG00000014634	ENSMMUG00000009536	ENSMUSG00000000439	ENSMODG00000006280	ENSOANG00000014946	ENSGALG00000004991
ENSG00000076003	ENSPTRG00000012498	ENSMMUG00000017486	ENSMUSG00000026355	ENSMODG00000000989	ENSOANG00000007988	ENSGALG00000012348
ENSG00000076043	ENSPTRG00000004306	ENSMMUG00000012269	ENSMUSG00000032026	ENSMODG00000013913	ENSOANG00000001754	ENSGALG00000007024
ENSG00000076053	ENSPTRG00000004305	ENSMMUG00000012270	ENSMUSG00000042396	ENSMODG00000013918	ENSOANG00000001755	ENSGALG00000007017
ENSG00000076242	ENSPTRG00000014743	ENSMMUG00000022533	ENSMUSG00000032498	ENSMODG00000013353	ENSOANG00000015305	ENSGALG00000012060
ENSG00000076321	ENSPTRG00000001696	ENSMMUG00000016792	ENSMUSG00000026705	ENSMODG00000004130	ENSOANG00000000918	ENSGALG00000003513
ENSG00000076344	ENSPTRG00000007536	ENSMMUG00000000602	ENSMUSG00000024186	ENSMODG00000016655	ENSOANG00000011294	ENSGALG00000007504
ENSG00000076351	ENSPTRG00000008918	ENSMMUG00000019151	ENSMUSG00000020829	ENSMODG00000019248	ENSOANG00000013419	ENSGALG00000003604
ENSG00000076554	ENSPTRG00000020367	ENSMMUG00000022369	ENSMUSG00000027506	ENSMODG00000006613	ENSOANG00000010033	ENSGALG00000015744
ENSG00000076641	ENSPTRG00000020372	ENSMMUG00000023342	ENSMUSG00000027508	ENSMODG00000006558	ENSOANG00000014237	ENSGALG00000015758
ENSG00000076650	ENSPTRG00000010803	ENSMMUG00000011790	ENSMUSG00000063808	ENSMODG00000012226	ENSOANG00000012732	ENSGALG00000004839
ENSG00000076685	ENSPTRG00000002905	ENSMMUG00000003749	ENSMUSG00000025041	ENSMODG00000011153	ENSOANG00000001640	ENSGALG00000008179
ENSG00000076716	ENSPTRG00000022282	ENSMMUG00000003456	ENSMUSG00000031119	ENSMODG00000015295	ENSOANG00000011693	ENSGALG00000006080
ENSG00000076770	ENSPTRG00000022280	ENSMMUG00000003071	ENSMUSG00000036109	ENSMODG00000015304	ENSOANG00000011697	ENSGALG00000006066
ENSG00000077063	ENSPTRG00000019620	ENSMMUG00000010297	ENSMUSG00000000416	ENSMODG00000015754	ENSOANG00000008769	ENSGALG00000009134
ENSG00000077092	ENSPTRG00000014698	ENSMMUG00000007367	ENSMUSG00000017491	ENSMODG00000014926	ENSOANG00000012236	ENSGALG00000011298
ENSG00000077097	ENSPTRG00000014699	ENSMMUG00000007371	ENSMUSG00000017485	ENSMODG00000014954	ENSOANG00000012235	ENSGALG00000011300
ENSG00000077147	ENSPTRG00000002797	ENSMMUG00000001874	ENSMUSG00000025016	ENSMODG00000004627	ENSOANG00000011487	ENSGALG00000005534
ENSG00000077152	ENSPTRG00000001850	ENSMMUG00000013795	ENSMUSG00000026429	ENSMODG00000000652	ENSOANG00000010964	ENSGALG00000000102
ENSG00000077157	ENSPTRG00000001851	ENSMMUG00000003998	ENSMUSG00000073557	ENSMODG00000000662	ENSOANG00000002514	ENSGALG00000000336
ENSG00000077232	ENSPTRG00000012707	ENSMMUG00000014394	ENSMUSG00000027006	ENSMODG00000010507	ENSOANG00000003626	ENSGALG00000008862
ENSG00000077274	ENSPTRG00000022188	ENSMMUG00000015308	ENSMUSG00000067276	ENSMODG00000005238	ENSOANG00000002404	ENSGALG00000008006
ENSG00000077380	ENSPTRG00000023476	ENSMMUG00000007301	ENSMUSG00000027012	ENSMODG00000008772	ENSOANG00000008576	ENSGALG00000009551
ENSG00000077420	ENSPTRG00000002373	ENSMMUG00000022948	ENSMUSG00000026786	ENSMODG00000008583	ENSOANG00000006030	ENSGALG00000007579
ENSG00000077458	ENSPTRG00000004193	ENSMMUG00000014792	ENSMUSG00000037808	ENSMODG00000000139	ENSOANG00000010502	ENSGALG00000017202
ENSG00000077463	ENSPTRG00000010296	ENSMMUG00000019955	ENSMUSG00000034748	ENSMODG00000000827	ENSOANG00000008787	ENSGALG00000001245
ENSG00000077498	ENSPTRG00000004155	ENSMMUG00000011115	ENSMUSG00000004651	ENSMODG00000002755	ENSOANG00000008868	ENSGALG00000017237
ENSG00000077514	ENSPTRG00000004067	ENSMMUG00000020643	ENSMUSG00000030726	ENSMODG00000007196	ENSOANG00000006988	ENSGALG00000017307
ENSG00000077522	ENSPTRG00000002144	ENSMMUG00000020471	ENSMUSG00000052374	ENSMODG00000007497	ENSOANG00000009397	ENSGALG00000014463
ENSG00000077549	ENSPTRG00000000268	ENSMMUG00000006894	ENSMUSG00000028745	ENSMODG00000015888	ENSOANG00000015343	ENSGALG00000004034
ENSG00000077585	ENSPTRG00000002136	ENSMMUG00000014263	ENSMUSG00000021306	ENSMODG00000008061	ENSOANG00000001219	ENSGALG00000010843
ENSG00000077616	ENSPTRG00000004163	ENSMMUG00000005207	ENSMUSG00000043943	ENSMODG00000003297	ENSOANG00000004605	ENSGALG00000019054
ENSG00000077721	ENSPTRG00000022225	ENSMMUG00000022667	ENSMUSG00000016308	ENSMODG00000010209	ENSOANG00000001807	ENSGALG00000008648
ENSG00000077782	ENSPTRG00000020176	ENSMMUG00000022478	ENSMUSG00000031565	ENSMODG00000010647	ENSOANG00000003252	ENSGALG00000003311
ENSG00000077800	ENSPTRG00000019270	ENSMMUG00000007681	ENSMUSG00000040013	ENSMODG00000013754	ENSOANG00000007055	ENSGALG00000000837
ENSG00000077809	ENSPTRG00000019293	ENSMMUG00000006823	ENSMUSG00000060261	ENSMODG00000007022	ENSOANG00000012919	ENSGALG00000021665
ENSG00000077935	ENSPTRG00000014496	ENSMMUG00000023004	ENSMUSG00000022432	ENSMODG00000007253	ENSOANG00000015799	ENSGALG00000014228
ENSG00000077942	ENSPTRG00000014498	ENSMMUG00000002424	ENSMUSG00000006369	ENSMODG00000007284	ENSOANG00000015800	ENSGALG00000014233
ENSG00000077943	ENSPTRG00000002321	ENSMMUG00000011661	ENSMUSG00000026768	ENSMODG00000010054	ENSOANG00000004432	ENSGALG00000008747
ENSG00000078070	ENSPTRG00000015662	ENSMMUG00000010553	ENSMUSG00000027709	ENSMODG00000021288	ENSOANG00000011253	ENSGALG00000008785
ENSG00000078081	ENSPTRG00000015663	ENSMMUG00000010555	ENSMUSG00000041247	ENSMODG00000021287	ENSOANG00000011252	ENSGALG00000008759
ENSG00000078098	ENSPTRG00000012581	ENSMMUG00000003200	ENSMUSG00000000392	ENSMODG00000005588	ENSOANG00000006191	ENSGALG00000011099
ENSG00000078114	ENSPTRG00000002343	ENSMMUG00000010589	ENSMUSG00000053702	ENSMODG00000009210	ENSOANG00000005701	ENSGALG00000007943
ENSG00000078124	ENSPTRG00000004096	ENSMMUG00000018168	ENSMUSG00000030760	ENSMODG00000005216	ENSOANG00000001122	ENSGALG00000000755
ENSG00000078140	ENSPTRG00000015998	ENSMMUG00000011325	ENSMUSG00000029203	ENSMODG00000020556	ENSOANG00000010336	ENSGALG00000014290
ENSG00000078142	ENSPTRG00000009983	ENSMMUG00000014553	ENSMUSG00000033628	ENSMODG00000000219	ENSOANG00000003359	ENSGALG00000008887
ENSG00000078237	ENSPTRG00000004550	ENSMMUG00000008548	ENSMUSG00000038028	ENSMODG00000018303	ENSOANG00000014697	ENSGALG00000017285
ENSG00000078246	ENSPTRG00000004536	ENSMMUG00000004172	ENSMUSG00000001521	ENSMODG00000018342	ENSOANG00000001390	ENSGALG00000013424
ENSG00000078269	ENSPTRG00000018739	ENSMMUG00000007153	ENSMUSG00000023805	ENSMODG00000007783	ENSOANG00000014414	ENSGALG00000013727
ENSG00000078328	ENSPTRG00000007744	ENSMMUG00000003458	ENSMUSG00000008658	ENSMODG00000005826	ENSOANG00000002379	ENSGALG00000007366
ENSG00000078401	ENSPTRG00000017730	ENSMMUG00000007263	ENSMUSG00000021367	ENSMODG00000010567	ENSOANG00000007197	ENSGALG00000012735
ENSG00000078549	ENSPTRG00000019049	ENSMMUG00000005299	ENSMUSG00000029778	ENSMODG00000020875	ENSOANG00000013786	ENSGALG00000005223
ENSG00000078596	ENSPTRG00000022057	ENSMMUG00000003564	ENSMUSG00000031239	ENSMODG00000004233	ENSOANG00000007068	ENSGALG00000004107
ENSG00000078618	ENSPTRG00000000731	ENSMMUG00000004738	ENSMUSG00000053510	ENSMODG00000000839	ENSOANG00000007067	ENSGALG00000010565
ENSG00000078687	ENSPTRG00000009699	ENSMMUG00000011924	ENSMUSG00000025571	ENSMODG00000001785	ENSOANG00000009758	ENSGALG00000001725
ENSG00000078699	ENSPTRG00000013401	ENSMMUG00000023541	ENSMUSG00000038533	ENSMODG00000003023	ENSOANG00000002585	ENSGALG00000003096
ENSG00000078725	ENSPTRG00000021301	ENSMMUG00000006602	ENSMUSG00000028351	ENSMODG00000019618	ENSOANG00000005071	ENSGALG00000006997
ENSG00000078747	ENSPTRG00000013415	ENSMMUG00000012912	ENSMUSG00000027598	ENSMODG00000002732	ENSOANG00000012904	ENSGALG00000001957
ENSG00000078795	ENSPTRG00000017276	ENSMMUG00000016357	ENSMUSG00000014503	ENSMODG00000012258	ENSOANG00000009283	ENSGALG00000006120
ENSG00000078900	ENSPTRG00000000062	ENSMMUG00000016569	ENSMUSG00000029026	ENSMODG00000006623	ENSOANG00000012528	ENSGALG00000001006
ENSG00000079102	ENSPTRG00000020416	ENSMMUG00000023115	ENSMUSG00000006586	ENSMODG00000007500	ENSOANG00000001913	ENSGALG00000015926
ENSG00000079150	ENSPTRG00000012689	ENSMMUG00000002187	ENSMUSG00000002732	ENSMODG00000009862	ENSOANG00000008633	ENSGALG00000009149
ENSG00000079156	ENSPTRG00000012687	ENSMMUG00000002183	ENSMUSG00000042359	ENSMODG00000009796	ENSOANG00000008628	ENSGALG00000009172
ENSG00000079215	ENSPTRG00000016800	ENSMMUG00000006202	ENSMUSG00000005360	ENSMODG00000020352	ENSOANG00000012886	ENSGALG00000003582
ENSG00000079257	ENSPTRG00000015571	ENSMMUG00000004963	ENSMUSG00000047557	ENSMODG00000015677	ENSOANG00000009904	ENSGALG00000009651
ENSG00000079335	ENSPTRG00000001007	ENSMMUG00000019106	ENSMUSG00000033502	ENSMODG00000003521	ENSOANG00000001831	ENSGALG00000005248
ENSG00000079393	ENSPTRG00000002655	ENSMMUG00000009286	ENSMUSG00000021768	ENSMODG00000000762	ENSOANG00000005909	ENSGALG00000005017
ENSG00000079689	ENSPTRG00000017788	ENSMMUG00000002574	ENSMUSG00000021337	ENSMODG00000011897	ENSOANG00000007563	ENSGALG00000013598
ENSG00000079785	ENSPTRG00000011670	ENSMMUG00000023437	ENSMUSG00000037149	ENSMODG00000010275	ENSOANG00000005450	ENSGALG00000016461
ENSG00000079819	ENSPTRG00000018597	ENSMMUG00000007758	ENSMUSG00000019978	ENSMODG00000017602	ENSOANG00000010197	ENSGALG00000014004
ENSG00000079950	ENSPTRG00000018607	ENSMMUG00000004994	ENSMUSG00000019998	ENSMODG00000017550	ENSOANG00000010187	ENSGALG00000002930
ENSG00000080166	ENSPTRG00000005966	ENSMMUG00000021817	ENSMUSG00000022129	ENSMODG00000009395	ENSOANG00000014922	ENSGALG00000016899
ENSG00000080345	ENSPTRG00000012534	ENSMMUG00000008611	ENSMUSG00000036202	ENSMODG00000003703	ENSOANG00000006078	ENSGALG00000012484
ENSG00000080371	ENSPTRG00000005227	ENSMMUG00000019434	ENSMUSG00000020132	ENSMODG00000020415	ENSOANG00000007983	ENSGALG00000010183
ENSG00000080493	ENSPTRG00000016141	ENSMMUG00000016029	ENSMUSG00000060961	ENSMODG00000019098	ENSOANG00000013699	ENSGALG00000011604
ENSG00000080546	ENSPTRG00000018479	ENSMMUG00000018232	ENSMUSG00000038332	ENSMODG00000017990	ENSOANG00000015028	ENSGALG00000015286
ENSG00000080561	ENSPTRG00000023571	ENSMMUG00000005632	ENSMUSG00000000266	ENSMODG00000011644	ENSOANG00000014706	ENSGALG00000003860
ENSG00000080608	ENSPTRG00000020735	ENSMMUG00000002362	ENSMUSG00000041360	ENSMODG00000015417	ENSOANG00000014995	ENSGALG00000010178
ENSG00000080644	ENSPTRG00000007347	ENSMMUG00000023736	ENSMUSG00000032303	ENSMODG00000011883	ENSOANG00000013222	ENSGALG00000003014
ENSG00000080802	ENSPTRG00000019727	ENSMMUG00000016181	ENSMUSG00000038784	ENSMODG00000014068	ENSOANG00000005006	ENSGALG00000011682
ENSG00000080815	ENSPTRG00000006510	ENSMMUG00000010173	ENSMUSG00000019969	ENSMODG00000006792	ENSOANG00000001055	ENSGALG00000009320
ENSG00000080819	ENSPTRG00000015151	ENSMMUG00000010833	ENSMUSG00000022742	ENSMODG00000017065	ENSOANG00000007535	ENSGALG00000015240
ENSG00000080822	ENSPTRG00000015149	ENSMMUG00000009549	ENSMUSG00000022744	ENSMODG00000017064	ENSOANG00000007536	ENSGALG00000015131
ENSG00000080823	ENSPTRG00000006738	ENSMMUG00000007140	ENSMUSG00000056458	ENSMODG00000013319	ENSOANG00000005736	ENSGALG00000011366
ENSG00000080845	ENSPTRG00000013457	ENSMMUG00000016448	ENSMUSG00000061689	ENSMODG00000001423	ENSOANG00000004946	ENSGALG00000001046
ENSG00000080986	ENSPTRG00000009829	ENSMMUG00000018952	ENSMUSG00000024056	ENSMODG00000021471	ENSOANG00000010845	ENSGALG00000014801
ENSG00000081014	ENSPTRG00000007072	ENSMMUG00000015159	ENSMUSG00000001998	ENSMODG00000002130	ENSOANG00000005395	ENSGALG00000004776
ENSG00000081019	ENSPTRG00000001124	ENSMMUG00000017823	ENSMUSG00000044098	ENSMODG00000000742	ENSOANG00000002641	ENSGALG00000001860
ENSG00000081026	ENSPTRG00000001121	ENSMMUG00000017817	ENSMUSG00000052539	ENSMODG00000000874	ENSOANG00000002645	ENSGALG00000001816
ENSG00000081052	ENSPTRG00000012991	ENSMMUG00000013233	ENSMUSG00000067158	ENSMODG00000021210	ENSOANG00000011208	ENSGALG00000004946
ENSG00000081059	ENSPTRG00000017236	ENSMMUG00000022788	ENSMUSG00000000782	ENSMODG00000014163	ENSOANG00000011198	ENSGALG00000006480
ENSG00000081087	ENSPTRG00000018471	ENSMMUG00000022247	ENSMUSG00000038280	ENSMODG00000018010	ENSOANG00000000776	ENSGALG00000015306
ENSG00000081138	ENSPTRG00000010094	ENSMMUG00000000576	ENSMUSG00000026312	ENSMODG00000021410	ENSOANG00000010986	ENSGALG00000013782
ENSG00000081148	ENSPTRG00000015167	ENSMMUG00000011362	ENSMUSG00000035270	ENSMODG00000001983	ENSOANG00000007512	ENSGALG00000015322
ENSG00000081177	ENSPTRG00000006480	ENSMMUG00000020514	ENSMUSG00000032705	ENSMODG00000010228	ENSOANG00000012621	ENSGALG00000009456
ENSG00000081189	ENSPTRG00000024214	ENSMMUG00000019836	ENSMUSG00000005583	ENSMODG00000020223	ENSOANG00000011076	ENSGALG00000014645
ENSG00000081248	ENSPTRG00000001827	ENSMMUG00000017414	ENSMUSG00000026407	ENSMODG00000000170	ENSOANG00000004594	ENSGALG00000000730
ENSG00000081277	ENSPTRG00000001831	ENSMMUG00000013506	ENSMUSG00000026413	ENSMODG00000000329	ENSOANG00000009348	ENSGALG00000000299
ENSG00000081320	ENSPTRG00000012763	ENSMMUG00000005626	ENSMUSG00000026094	ENSMODG00000012121	ENSOANG00000020257	ENSGALG00000007924
ENSG00000081479	ENSPTRG00000012613	ENSMMUG00000017143	ENSMUSG00000027070	ENSMODG00000007996	ENSOANG00000008520	ENSGALG00000010858
ENSG00000081800	ENSPTRG00000019635	ENSMMUG00000016770	ENSMUSG00000029700	ENSMODG00000015406	ENSOANG00000004824	ENSGALG00000008874
ENSG00000081803	ENSPTRG00000019632	ENSMMUG00000021543	ENSMUSG00000017978	ENSMODG00000015438	ENSOANG00000004823	ENSGALG00000008926
ENSG00000081870	ENSPTRG00000000762	ENSMMUG00000001416	ENSMUSG00000063172	ENSMODG00000021359	ENSOANG00000015261	ENSGALG00000010742
ENSG00000081913	ENSPTRG00000010077	ENSMMUG00000005145	ENSMUSG00000044340	ENSMODG00000005218	ENSOANG00000009535	ENSGALG00000012888
ENSG00000081923	ENSPTRG00000010048	ENSMMUG00000019976	ENSMUSG00000039529	ENSMODG00000020443	ENSOANG00000001718	ENSGALG00000003253
ENSG00000081985	ENSPTRG00000000840	ENSMMUG00000000651	ENSMUSG00000018341	ENSMODG00000000859	ENSOANG00000007768	ENSGALG00000011222
ENSG00000082014	ENSPTRG00000019882	ENSMMUG00000006687	ENSMUSG00000028949	ENSMODG00000004451	ENSOANG00000006178	ENSGALG00000013049
ENSG00000082068	ENSPTRG00000016806	ENSMMUG00000006107	ENSMUSG00000039828	ENSMODG00000020335	ENSOANG00000005351	ENSGALG00000003708
ENSG00000082175	ENSPTRG00000004206	ENSMMUG00000011846	ENSMUSG00000031870	ENSMODG00000000509	ENSOANG00000010494	ENSGALG00000017195
ENSG00000082196	ENSPTRG00000016779	ENSMMUG00000009841	ENSMUSG00000058914	ENSMODG00000024814	ENSOANG00000014572	ENSGALG00000003338
ENSG00000082213	ENSPTRG00000016763	ENSMMUG00000012200	ENSMUSG00000022195	ENSMODG00000004823	ENSOANG00000015740	ENSGALG00000012909
ENSG00000082258	ENSPTRG00000024043	ENSMMUG00000010196	ENSMUSG00000026349	ENSMODG00000000727	ENSOANG00000002760	ENSGALG00000012207
ENSG00000082269	ENSPTRG00000018330	ENSMMUG00000009060	ENSMUSG00000026153	ENSMODG00000018567	ENSOANG00000014938	ENSGALG00000015969
ENSG00000082293	ENSPTRG00000018327	ENSMMUG00000005574	ENSMUSG00000026141	ENSMODG00000018584	ENSOANG00000014935	ENSGALG00000016155
ENSG00000082397	ENSPTRG00000009844	ENSMMUG00000019418	ENSMUSG00000024044	ENSMODG00000021459	ENSOANG00000003826	ENSGALG00000014770
ENSG00000082482	ENSPTRG00000001978	ENSMMUG00000016931	ENSMUSG00000037624	ENSMODG00000003329	ENSOANG00000008527	ENSGALG00000009687
ENSG00000082497	ENSPTRG00000001944	ENSMMUG00000009967	ENSMUSG00000016262	ENSMODG00000002604	ENSOANG00000008472	ENSGALG00000009882
ENSG00000082512	ENSPTRG00000001949	ENSMMUG00000031427	ENSMUSG00000026637	ENSMODG00000002723	ENSOANG00000008477	ENSGALG00000009864
ENSG00000082515	ENSPTRG00000017453	ENSMMUG00000021229	ENSMUSG00000020514	ENSMODG00000008561	ENSOANG00000005091	ENSGALG00000003919
ENSG00000082516	ENSPTRG00000017452	ENSMMUG00000021228	ENSMUSG00000037275	ENSMODG00000008598	ENSOANG00000005092	ENSGALG00000003937
ENSG00000082701	ENSPTRG00000015264	ENSMMUG00000001980	ENSMUSG00000022812	ENSMODG00000018216	ENSOANG00000001670	ENSGALG00000014977
ENSG00000082805	ENSPTRG00000004515	ENSMMUG00000010933	ENSMUSG00000030172	ENSMODG00000018407	ENSOANG00000003157	ENSGALG00000012994
ENSG00000083067	ENSPTRG00000021014	ENSMMUG00000006156	ENSMUSG00000052387	ENSMODG00000002750	ENSOANG00000005022	ENSGALG00000015126
ENSG00000083093	ENSPTRG00000007890	ENSMMUG00000017304	ENSMUSG00000044702	ENSMODG00000006654	ENSOANG00000007671	ENSGALG00000006078
ENSG00000083123	ENSPTRG00000018372	ENSMMUG00000004829	ENSMUSG00000032263	ENSMODG00000018414	ENSOANG00000001286	ENSGALG00000015866
ENSG00000083168	ENSPTRG00000020199	ENSMMUG00000010891	ENSMUSG00000031540	ENSMODG00000010328	ENSOANG00000000718	ENSGALG00000003641
ENSG00000083290	ENSPTRG00000008875	ENSMMUG00000021156	ENSMUSG00000004798	ENSMODG00000010934	ENSOANG00000012707	ENSGALG00000004727
ENSG00000083307	ENSPTRG00000020479	ENSMMUG00000020995	ENSMUSG00000022286	ENSMODG00000006048	ENSOANG00000004305	ENSGALG00000014208
ENSG00000083312	ENSPTRG00000016972	ENSMMUG00000020923	ENSMUSG00000009470	ENSMODG00000001721	ENSOANG00000015785	ENSGALG00000015014
ENSG00000083454	ENSPTRG00000008575	ENSMMUG00000023392	ENSMUSG00000005950	ENSMODG00000006728	ENSOANG00000012692	ENSGALG00000004613
ENSG00000083520	ENSPTRG00000005926	ENSMMUG00000000787	ENSMUSG00000033166	ENSMODG00000000208	ENSOANG00000010027	ENSGALG00000016930
ENSG00000083544	ENSPTRG00000005918	ENSMMUG00000007169	ENSMUSG00000022019	ENSMODG00000006316	ENSOANG00000011775	ENSGALG00000016936
ENSG00000083642	ENSPTRG00000005771	ENSMMUG00000007201	ENSMUSG00000034021	ENSMODG00000009630	ENSOANG00000015485	ENSGALG00000017070
ENSG00000083782	ENSPTRG00000005287	ENSMMUG00000011300	ENSMUSG00000019936	ENSMODG00000009682	ENSOANG00000006633	ENSGALG00000011269
ENSG00000083799	ENSPTRG00000008107	ENSMMUG00000012209	ENSMUSG00000036712	ENSMODG00000013111	ENSOANG00000013398	ENSGALG00000003753
ENSG00000083937	ENSPTRG00000015122	ENSMMUG00000016246	ENSMUSG00000004843	ENSMODG00000016939	ENSOANG00000000496	ENSGALG00000015496
ENSG00000084072	ENSPTRG00000000577	ENSMMUG00000018869	ENSMUSG00000028651	ENSMODG00000017659	ENSOANG00000010003	ENSGALG00000013383
ENSG00000084073	ENSPTRG00000000587	ENSMMUG00000005992	ENSMUSG00000043207	ENSMODG00000017624	ENSOANG00000012761	ENSGALG00000000855
ENSG00000084092	ENSPTRG00000016088	ENSMMUG00000022530	ENSMUSG00000036285	ENSMODG00000020703	ENSOANG00000000235	ENSGALG00000020185
ENSG00000084093	ENSPTRG00000016087	ENSMMUG00000018821	ENSMUSG00000029249	ENSMODG00000020702	ENSOANG00000008887	ENSGALG00000011390
ENSG00000084110	ENSPTRG00000005320	ENSMMUG00000009308	ENSMUSG00000020017	ENSMODG00000008030	ENSOANG00000006609	ENSGALG00000011421
ENSG00000084234	ENSPTRG00000004480	ENSMMUG00000018029	ENSMUSG00000031996	ENSMODG00000005040	ENSOANG00000000580	ENSGALG00000001250
ENSG00000084444	ENSPTRG00000004714	ENSMMUG00000017636	ENSMUSG00000030207	ENSMODG00000018215	ENSOANG00000002879	ENSGALG00000011800
ENSG00000084623	ENSPTRG00000000476	ENSMMUG00000006119	ENSMUSG00000028798	ENSMODG00000017481	ENSOANG00000001198	ENSGALG00000003337
ENSG00000084652	ENSPTRG00000000472	ENSMMUG00000015580	ENSMUSG00000053841	ENSMODG00000017491	ENSOANG00000003837	ENSGALG00000003246
ENSG00000084676	ENSPTRG00000011715	ENSMMUG00000020838	ENSMUSG00000020647	ENSMODG00000015907	ENSOANG00000004546	ENSGALG00000016617
ENSG00000084693	ENSPTRG00000011744	ENSMMUG00000016044	ENSMUSG00000029165	ENSMODG00000015738	ENSOANG00000000511	ENSGALG00000016520
ENSG00000084710	ENSPTRG00000011720	ENSMMUG00000016461	ENSMUSG00000020658	ENSMODG00000015857	ENSOANG00000009237	ENSGALG00000016605
ENSG00000084733	ENSPTRG00000011729	ENSMMUG00000016021	ENSMUSG00000020671	ENSMODG00000015821	ENSOANG00000015832	ENSGALG00000016535
ENSG00000084754	ENSPTRG00000011732	ENSMMUG00000004380	ENSMUSG00000025745	ENSMODG00000015815	ENSOANG00000015830	ENSGALG00000016536
ENSG00000085117	ENSPTRG00000003530	ENSMMUG00000019268	ENSMUSG00000027215	ENSMODG00000019870	ENSOANG00000003198	ENSGALG00000008044
ENSG00000085224	ENSPTRG00000022047	ENSMMUG00000022574	ENSMUSG00000031229	ENSMODG00000003920	ENSOANG00000002389	ENSGALG00000007843
ENSG00000085274	ENSPTRG00000015605	ENSMMUG00000021875	ENSMUSG00000037730	ENSMODG00000016120	ENSOANG00000010325	ENSGALG00000009409
ENSG00000085276	ENSPTRG00000015601	ENSMMUG00000002242	ENSMUSG00000027684	ENSMODG00000016133	ENSOANG00000007585	ENSGALG00000009437
ENSG00000085377	ENSPTRG00000018456	ENSMMUG00000013483	ENSMUSG00000019849	ENSMODG00000018031	ENSOANG00000004177	ENSGALG00000015405
ENSG00000085415	ENSPTRG00000009885	ENSMMUG00000006800	ENSMUSG00000079614	ENSMODG00000021421	ENSOANG00000004547	ENSGALG00000013872
ENSG00000085449	ENSPTRG00000012980	ENSMMUG00000006159	ENSMUSG00000073643	ENSMODG00000021199	ENSOANG00000003556	ENSGALG00000005158
ENSG00000085741	ENSPTRG00000004090	ENSMMUG00000006921	ENSMUSG00000015957	ENSMODG00000005538	ENSOANG00000007610	ENSGALG00000000839
ENSG00000085760	ENSPTRG00000011929	ENSMMUG00000030833	ENSMUSG00000020459	ENSMODG00000001833	ENSOANG00000011187	ENSGALG00000008117
ENSG00000085788	ENSPTRG00000020171	ENSMMUG00000013777	ENSMUSG00000061313	ENSMODG00000010714	ENSOANG00000003255	ENSGALG00000003264
ENSG00000085831	ENSPTRG00000000728	ENSMMUG00000004564	ENSMUSG00000028555	ENSMODG00000001179	ENSOANG00000013494	ENSGALG00000010540
ENSG00000085832	ENSPTRG00000000729	ENSMMUG00000012055	ENSMUSG00000028552	ENSMODG00000001043	ENSOANG00000012571	ENSGALG00000010543
ENSG00000085840	ENSPTRG00000000738	ENSMMUG00000014330	ENSMUSG00000028587	ENSMODG00000000666	ENSOANG00000009540	ENSGALG00000010623
ENSG00000085871	ENSPTRG00000016457	ENSMMUG00000021999	ENSMUSG00000074604	ENSMODG00000025529	ENSOANG00000015288	ENSGALG00000009803
ENSG00000085872	ENSPTRG00000010647	ENSMMUG00000012958	ENSMUSG00000052488	ENSMODG00000014938	ENSOANG00000013259	ENSGALG00000003824
ENSG00000085978	ENSPTRG00000013051	ENSMMUG00000023358	ENSMUSG00000026289	ENSMODG00000010423	ENSOANG00000011698	ENSGALG00000001619
ENSG00000085982	ENSPTRG00000013054	ENSMMUG00000005650	ENSMUSG00000005501	ENSMODG00000007745	ENSOANG00000012752	ENSGALG00000004228
ENSG00000085998	ENSPTRG00000000687	ENSMMUG00000015078	ENSMUSG00000028700	ENSMODG00000002106	ENSOANG00000004362	ENSGALG00000010351
ENSG00000086062	ENSPTRG00000020854	ENSMMUG00000002086	ENSMUSG00000028413	ENSMODG00000004058	ENSOANG00000002834	ENSGALG00000002022
ENSG00000086065	ENSPTRG00000020857	ENSMMUG00000020149	ENSMUSG00000028419	ENSMODG00000004012	ENSOANG00000003397	ENSGALG00000013160
ENSG00000086189	ENSPTRG00000016914	ENSMMUG00000000400	ENSMUSG00000021692	ENSMODG00000025599	ENSOANG00000007259	ENSGALG00000020569
ENSG00000086200	ENSPTRG00000016915	ENSMMUG00000001233	ENSMUSG00000042590	ENSMODG00000019612	ENSOANG00000012524	ENSGALG00000014740
ENSG00000086205	ENSPTRG00000004159	ENSMMUG00000012596	ENSMUSG00000001773	ENSMODG00000002667	ENSOANG00000004606	ENSGALG00000017234
ENSG00000086288	ENSPTRG00000019091	ENSMMUG00000010167	ENSMUSG00000041138	ENSMODG00000012589	ENSOANG00000012497	ENSGALG00000012078
ENSG00000086300	ENSPTRG00000019004	ENSMMUG00000023230	ENSMUSG00000038301	ENSMODG00000000553	ENSOANG00000009161	ENSGALG00000011046
ENSG00000086570	ENSPTRG00000017435	ENSMMUG00000003497	ENSMUSG00000055333	ENSMODG00000009050	ENSOANG00000005115	ENSGALG00000004320
ENSG00000086666	ENSPTRG00000007361	ENSMMUG00000009361	ENSMUSG00000030629	ENSMODG00000019428	ENSOANG00000002944	ENSGALG00000006505
ENSG00000086717	ENSPTRG00000021714	ENSMMUG00000005066	ENSMUSG00000062168	ENSMODG00000017134	ENSOANG00000004036	ENSGALG00000016522
ENSG00000086827	ENSPTRG00000004297	ENSMMUG00000023772	ENSMUSG00000032264	ENSMODG00000014190	ENSOANG00000014313	ENSGALG00000007423
ENSG00000086848	ENSPTRG00000004271	ENSMMUG00000014003	ENSMUSG00000032059	ENSMODG00000014471	ENSOANG00000003843	ENSGALG00000021174
ENSG00000086991	ENSPTRG00000004156	ENSMMUG00000011116	ENSMUSG00000030562	ENSMODG00000002739	ENSOANG00000008867	ENSGALG00000017235
ENSG00000087053	ENSPTRG00000004195	ENSMMUG00000014801	ENSMUSG00000031918	ENSMODG00000000116	ENSOANG00000010499	ENSGALG00000017200
ENSG00000087095	ENSPTRG00000008904	ENSMMUG00000018719	ENSMUSG00000017376	ENSMODG00000019231	ENSOANG00000013418	ENSGALG00000005699
ENSG00000087111	ENSPTRG00000008922	ENSMMUG00000012240	ENSMUSG00000041958	ENSMODG00000019256	ENSOANG00000014181	ENSGALG00000003665
ENSG00000087116	ENSPTRG00000017614	ENSMMUG00000002488	ENSMUSG00000036545	ENSMODG00000009345	ENSOANG00000010225	ENSGALG00000006000
ENSG00000087157	ENSPTRG00000009710	ENSMMUG00000008237	ENSMUSG00000017715	ENSMODG00000001893	ENSOANG00000000646	ENSGALG00000007181
ENSG00000087206	ENSPTRG00000017572	ENSMMUG00000022838	ENSMUSG00000025878	ENSMODG00000004955	ENSOANG00000006325	ENSGALG00000001158
ENSG00000087245	ENSPTRG00000008123	ENSMMUG00000004475	ENSMUSG00000031740	ENSMODG00000013214	ENSOANG00000011098	ENSGALG00000003580
ENSG00000087258	ENSPTRG00000008129	ENSMMUG00000019900	ENSMUSG00000031748	ENSMODG00000013359	ENSOANG00000004187	ENSGALG00000003163
ENSG00000087263	ENSPTRG00000023015	ENSMMUG00000029125	ENSMUSG00000033009	ENSMODG00000013378	ENSOANG00000002091	ENSGALG00000003071
ENSG00000087301	ENSPTRG00000006348	ENSMMUG00000006997	ENSMUSG00000021830	ENSMODG00000014477	ENSOANG00000013956	ENSGALG00000012400
ENSG00000087302	ENSPTRG00000006344	ENSMMUG00000018200	ENSMUSG00000021807	ENSMODG00000013211	ENSOANG00000013960	ENSGALG00000012379
ENSG00000087460	ENSPTRG00000032488	ENSMMUG00000010266	ENSMUSG00000027523	ENSMODG00000016595	ENSOANG00000009275	ENSGALG00000007509
ENSG00000087470	ENSPTRG00000004817	ENSMMUG00000013655	ENSMUSG00000022789	ENSMODG00000012763	ENSOANG00000008924	ENSGALG00000012929
ENSG00000087494	ENSPTRG00000004794	ENSMMUG00000010531	ENSMUSG00000048776	ENSMODG00000014419	ENSOANG00000002270	ENSGALG00000017295
ENSG00000087495	ENSPTRG00000013686	ENSMMUG00000016292	ENSMUSG00000027525	ENSMODG00000016615	ENSOANG00000009281	ENSGALG00000004873
ENSG00000087510	ENSPTRG00000013654	ENSMMUG00000009364	ENSMUSG00000028640	ENSMODG00000016445	ENSOANG00000009253	ENSGALG00000007690
ENSG00000087586	ENSPTRG00000013646	ENSMMUG00000000070	ENSMUSG00000027496	ENSMODG00000016435	ENSOANG00000011911	ENSGALG00000007768
ENSG00000087589	ENSPTRG00000013648	ENSMMUG00000000073	ENSMUSG00000074570	ENSMODG00000016439	ENSOANG00000009246	ENSGALG00000007744
ENSG00000087903	ENSPTRG00000010352	ENSMMUG00000011967	ENSMUSG00000024206	ENSMODG00000001398	ENSOANG00000003796	ENSGALG00000001773
ENSG00000087916	ENSPTRG00000022208	ENSMMUG00000020849	ENSMUSG00000031089	ENSMODG00000004365	ENSOANG00000002259	ENSGALG00000005957
ENSG00000088298	ENSPTRG00000013430	ENSMMUG00000010032	ENSMUSG00000038312	ENSMODG00000001865	ENSOANG00000000458	ENSGALG00000003128
ENSG00000088305	ENSPTRG00000013384	ENSMMUG00000019474	ENSMUSG00000027478	ENSMODG00000019447	ENSOANG00000012120	ENSGALG00000006634
ENSG00000088325	ENSPTRG00000013360	ENSMMUG00000000966	ENSMUSG00000027469	ENSMODG00000019489	ENSOANG00000012717	ENSGALG00000006267
ENSG00000088356	ENSPTRG00000013368	ENSMMUG00000000973	ENSMUSG00000027472	ENSMODG00000019480	ENSOANG00000020250	ENSGALG00000006464
ENSG00000088386	ENSPTRG00000005990	ENSMMUG00000001402	ENSMUSG00000025557	ENSMODG00000008358	ENSOANG00000005464	ENSGALG00000016884
ENSG00000088387	ENSPTRG00000005991	ENSMMUG00000018657	ENSMUSG00000025558	ENSMODG00000008269	ENSOANG00000005466	ENSGALG00000016883
ENSG00000088448	ENSPTRG00000006038	ENSMMUG00000018929	ENSMUSG00000031508	ENSMODG00000004501	ENSOANG00000015624	ENSGALG00000016850
ENSG00000088451	ENSPTRG00000005967	ENSMMUG00000013063	ENSMUSG00000022130	ENSMODG00000009373	ENSOANG00000014920	ENSGALG00000016898
ENSG00000088538	ENSPTRG00000014969	ENSMMUG00000004273	ENSMUSG00000039716	ENSMODG00000011954	ENSOANG00000012790	ENSGALG00000002335
ENSG00000088543	ENSPTRG00000014965	ENSMMUG00000010499	ENSMUSG00000037977	ENSMODG00000011989	ENSOANG00000007168	ENSGALG00000002240
ENSG00000088682	ENSPTRG00000008156	ENSMMUG00000020473	ENSMUSG00000031782	ENSMODG00000013530	ENSOANG00000009339	ENSGALG00000001184
ENSG00000088756	ENSPTRG00000009847	ENSMMUG00000014506	ENSMUSG00000024043	ENSMODG00000021455	ENSOANG00000000436	ENSGALG00000014758
ENSG00000088766	ENSPTRG00000013234	ENSMMUG00000013744	ENSMUSG00000027357	ENSMODG00000003883	ENSOANG00000008408	ENSGALG00000009214
ENSG00000088808	ENSPTRG00000006763	ENSMMUG00000018123	ENSMUSG00000021285	ENSMODG00000013546	ENSOANG00000000793	ENSGALG00000011548
ENSG00000088812	ENSPTRG00000013198	ENSMMUG00000022283	ENSMUSG00000027312	ENSMODG00000004575	ENSOANG00000000438	ENSGALG00000016034
ENSG00000088899	ENSPTRG00000013192	ENSMMUG00000010028	ENSMUSG00000037703	ENSMODG00000005461	ENSOANG00000020000	ENSGALG00000016001
ENSG00000088930	ENSPTRG00000013308	ENSMMUG00000011405	ENSMUSG00000027433	ENSMODG00000006163	ENSOANG00000015673	ENSGALG00000008372
ENSG00000089006	ENSPTRG00000013278	ENSMMUG00000011476	ENSMUSG00000027423	ENSMODG00000005489	ENSOANG00000001248	ENSGALG00000008691
ENSG00000089057	ENSPTRG00000013220	ENSMMUG00000020005	ENSMUSG00000027340	ENSMODG00000011633	ENSOANG00000013829	ENSGALG00000000195
ENSG00000089091	ENSPTRG00000013285	ENSMMUG00000004139	ENSMUSG00000037259	ENSMODG00000005606	ENSOANG00000001252	ENSGALG00000008731
ENSG00000089123	ENSPTRG00000013257	ENSMMUG00000006519	ENSMUSG00000039033	ENSMODG00000005044	ENSOANG00000008430	ENSGALG00000009057
ENSG00000089169	ENSPTRG00000005476	ENSMMUG00000012778	ENSMUSG00000029608	ENSMODG00000003188	ENSOANG00000000228	ENSGALG00000004840
ENSG00000089199	ENSPTRG00000013230	ENSMMUG00000013722	ENSMUSG00000027350	ENSMODG00000003761	ENSOANG00000008401	ENSGALG00000009155
ENSG00000089225	ENSPTRG00000005496	ENSMMUG00000016202	ENSMUSG00000018263	ENSMODG00000012045	ENSOANG00000008846	ENSGALG00000008253
ENSG00000089234	ENSPTRG00000005461	ENSMMUG00000017107	ENSMUSG00000029458	ENSMODG00000012206	ENSOANG00000001982	ENSGALG00000004650
ENSG00000089486	ENSPTRG00000023084	ENSMMUG00000009898	ENSMUSG00000004071	ENSMODG00000006618	ENSOANG00000002418	ENSGALG00000007630
ENSG00000089692	ENSPTRG00000024384	ENSMMUG00000013196	ENSMUSG00000030124	ENSMODG00000018136	ENSOANG00000021519	ENSGALG00000014476
ENSG00000089693	ENSPTRG00000004587	ENSMMUG00000012206	ENSMUSG00000030120	ENSMODG00000018113	ENSOANG00000003857	ENSGALG00000014468
ENSG00000089737	ENSPTRG00000006673	ENSMMUG00000007763	ENSMUSG00000041645	ENSMODG00000002336	ENSOANG00000014362	ENSGALG00000010884
ENSG00000089775	ENSPTRG00000006437	ENSMMUG00000004747	ENSMUSG00000056459	ENSMODG00000009433	ENSOANG00000012678	ENSGALG00000011719
ENSG00000089847	ENSPTRG00000010297	ENSMMUG00000028928	ENSMUSG00000054708	ENSMODG00000000832	ENSOANG00000001756	ENSGALG00000001235
ENSG00000089876	ENSPTRG00000003044	ENSMMUG00000008542	ENSMUSG00000030986	ENSMODG00000010478	ENSOANG00000002144	ENSGALG00000014438
ENSG00000089916	ENSPTRG00000006565	ENSMMUG00000008792	ENSMUSG00000021254	ENSMODG00000005608	ENSOANG00000003866	ENSGALG00000010350
ENSG00000090266	ENSPTRG00000019771	ENSMMUG00000015284	ENSMUSG00000002416	ENSMODG00000013640	ENSOANG00000013392	ENSGALG00000023078
ENSG00000090316	ENSPTRG00000015829	ENSMMUG00000008357	ENSMUSG00000079562	ENSMODG00000004354	ENSOANG00000000247	ENSGALG00000013310
ENSG00000090487	ENSPTRG00000007170	ENSMMUG00000010949	ENSMUSG00000032388	ENSMODG00000010438	ENSOANG00000001793	ENSGALG00000007262
ENSG00000090512	ENSPTRG00000015715	ENSMMUG00000018909	ENSMUSG00000022871	ENSMODG00000015884	ENSOANG00000019860	ENSGALG00000008608
ENSG00000090530	ENSPTRG00000015736	ENSMMUG00000000623	ENSMUSG00000038168	ENSMODG00000015073	ENSOANG00000013797	ENSGALG00000007303
ENSG00000090565	ENSPTRG00000007543	ENSMMUG00000000613	ENSMUSG00000037098	ENSMODG00000016678	ENSOANG00000004410	ENSGALG00000002662
ENSG00000090581	ENSPTRG00000007590	ENSMMUG00000012439	ENSMUSG00000035521	ENSMODG00000016192	ENSOANG00000015164	ENSGALG00000006441
ENSG00000090615	ENSPTRG00000005659	ENSMMUG00000031451	ENSMUSG00000029502	ENSMODG00000015263	ENSOANG00000013857	ENSGALG00000002158
ENSG00000090861	ENSPTRG00000008297	ENSMMUG00000021653	ENSMUSG00000031960	ENSMODG00000014518	ENSOANG00000001157	ENSGALG00000001965
ENSG00000090863	ENSPTRG00000024158	ENSMMUG00000000226	ENSMUSG00000003316	ENSMODG00000014629	ENSOANG00000009306	ENSGALG00000002745
ENSG00000090905	ENSPTRG00000007898	ENSMMUG00000020428	ENSMUSG00000052707	ENSMODG00000016348	ENSOANG00000007672	ENSGALG00000006068
ENSG00000090989	ENSPTRG00000023159	ENSMMUG00000023427	ENSMUSG00000036435	ENSMODG00000020684	ENSOANG00000013188	ENSGALG00000013778
ENSG00000091009	ENSPTRG00000017373	ENSMMUG00000004476	ENSMUSG00000024491	ENSMODG00000010182	ENSOANG00000012563	ENSGALG00000007516
ENSG00000091073	ENSPTRG00000019326	ENSMMUG00000017570	ENSMUSG00000004947	ENSMODG00000013643	ENSOANG00000004296	ENSGALG00000001905
ENSG00000091127	ENSPTRG00000019565	ENSMMUG00000017575	ENSMUSG00000057541	ENSMODG00000017361	ENSOANG00000003163	ENSGALG00000008132
ENSG00000091129	ENSPTRG00000019589	ENSMMUG00000021293	ENSMUSG00000020598	ENSMODG00000016040	ENSOANG00000003547	ENSGALG00000009514
ENSG00000091136	ENSPTRG00000019587	ENSMMUG00000006567	ENSMUSG00000002900	ENSMODG00000016246	ENSOANG00000003187	ENSGALG00000007905
ENSG00000091140	ENSPTRG00000019585	ENSMMUG00000006564	ENSMUSG00000020664	ENSMODG00000016316	ENSOANG00000003186	ENSGALG00000007931
ENSG00000091157	ENSPTRG00000010042	ENSMMUG00000012916	ENSMUSG00000040560	ENSMODG00000020452	ENSOANG00000001712	ENSGALG00000003019
ENSG00000091164	ENSPTRG00000010041	ENSMMUG00000012915	ENSMUSG00000024583	ENSMODG00000020454	ENSOANG00000001710	ENSGALG00000002948
ENSG00000091181	ENSPTRG00000014563	ENSMMUG00000001849	ENSMUSG00000005364	ENSMODG00000004351	ENSOANG00000015382	ENSGALG00000008267
ENSG00000091262	ENSPTRG00000007815	ENSMMUG00000002527	ENSMUSG00000030834	ENSMODG00000005815	ENSOANG00000005123	ENSGALG00000006698
ENSG00000091317	ENSPTRG00000014720	ENSMMUG00000001443	ENSMUSG00000032434	ENSMODG00000015198	ENSOANG00000002275	ENSGALG00000011490
ENSG00000091409	ENSPTRG00000012641	ENSMMUG00000002370	ENSMUSG00000027111	ENSMODG00000009009	ENSOANG00000008589	ENSGALG00000009362
ENSG00000091428	ENSPTRG00000012643	ENSMMUG00000020792	ENSMUSG00000049044	ENSMODG00000009089	ENSOANG00000008592	ENSGALG00000009357
ENSG00000091436	ENSPTRG00000012644	ENSMMUG00000014672	ENSMUSG00000004085	ENSMODG00000009134	ENSOANG00000008595	ENSGALG00000009344
ENSG00000091482	ENSPTRG00000021734	ENSMMUG00000014250	ENSMUSG00000041476	ENSMODG00000007934	ENSOANG00000010655	ENSGALG00000019157
ENSG00000091483	ENSPTRG00000002163	ENSMMUG00000005667	ENSMUSG00000026526	ENSMODG00000007014	ENSOANG00000010272	ENSGALG00000013165
ENSG00000091490	ENSPTRG00000015966	ENSMMUG00000020349	ENSMUSG00000029189	ENSMODG00000000154	ENSOANG00000006697	ENSGALG00000014370
ENSG00000091536	ENSPTRG00000008843	ENSMMUG00000018344	ENSMUSG00000042678	ENSMODG00000014007	ENSOANG00000020015	ENSGALG00000004972
ENSG00000091542	ENSPTRG00000024216	ENSMMUG00000018352	ENSMUSG00000042650	ENSMODG00000013731	ENSOANG00000015316	ENSGALG00000004978
ENSG00000091651	ENSPTRG00000008080	ENSMMUG00000011942	ENSMUSG00000031697	ENSMODG00000012795	ENSOANG00000003660	ENSGALG00000004342
ENSG00000091656	ENSPTRG00000020358	ENSMMUG00000019414	ENSMUSG00000025255	ENSMODG00000006777	ENSOANG00000006812	ENSGALG00000015673
ENSG00000091664	ENSPTRG00000003444	ENSMMUG00000020368	ENSMUSG00000030500	ENSMODG00000009304	ENSOANG00000013126	ENSGALG00000003692
ENSG00000091704	ENSPTRG00000019696	ENSMMUG00000009495	ENSMUSG00000054446	ENSMODG00000014538	ENSOANG00000011468	ENSGALG00000008087
ENSG00000091732	ENSPTRG00000019685	ENSMMUG00000006155	ENSMUSG00000039130	ENSMODG00000014630	ENSOANG00000011460	ENSGALG00000008003
ENSG00000091831	ENSPTRG00000018716	ENSMMUG00000019045	ENSMUSG00000019768	ENSMODG00000016719	ENSOANG00000015561	ENSGALG00000012973
ENSG00000091844	ENSPTRG00000029367	ENSMMUG00000019078	ENSMUSG00000019775	ENSMODG00000008463	ENSOANG00000003595	ENSGALG00000013611
ENSG00000091879	ENSPTRG00000019947	ENSMMUG00000010139	ENSMUSG00000031465	ENSMODG00000012086	ENSOANG00000005391	ENSGALG00000016330
ENSG00000091986	ENSPTRG00000015222	ENSMMUG00000003061	ENSMUSG00000022665	ENSMODG00000018118	ENSOANG00000003600	ENSGALG00000015193
ENSG00000092140	ENSPTRG00000006234	ENSMMUG00000019691	ENSMUSG00000035293	ENSMODG00000017557	ENSOANG00000014019	ENSGALG00000009907
ENSG00000092421	ENSPTRG00000017162	ENSMMUG00000012265	ENSMUSG00000019647	ENSMODG00000013614	ENSOANG00000008223	ENSGALG00000002294
ENSG00000092439	ENSPTRG00000007068	ENSMMUG00000008575	ENSMUSG00000027365	ENSMODG00000002196	ENSOANG00000006883	ENSGALG00000023451
ENSG00000092470	ENSPTRG00000007007	ENSMMUG00000022774	ENSMUSG00000027242	ENSMODG00000017738	ENSOANG00000000294	ENSGALG00000001562
ENSG00000092531	ENSPTRG00000006975	ENSMMUG00000014043	ENSMUSG00000027287	ENSMODG00000017889	ENSOANG00000010682	ENSGALG00000009097
ENSG00000092758	ENSPTRG00000013721	ENSMMUG00000016859	ENSMUSG00000027570	ENSMODG00000016823	ENSOANG00000004975	ENSGALG00000005628
ENSG00000092850	ENSPTRG00000024371	ENSMMUG00000012028	ENSMUSG00000028845	ENSMODG00000017883	ENSOANG00000002075	ENSGALG00000002319
ENSG00000092853	ENSPTRG00000000526	ENSMMUG00000010961	ENSMUSG00000042489	ENSMODG00000017895	ENSOANG00000002084	ENSGALG00000002346
ENSG00000092931	ENSPTRG00000009693	ENSMMUG00000022414	ENSMUSG00000020818	ENSMODG00000001580	ENSOANG00000011571	ENSGALG00000001777
ENSG00000092978	ENSPTRG00000001986	ENSMMUG00000014946	ENSMUSG00000039210	ENSMODG00000004195	ENSOANG00000008549	ENSGALG00000009627
ENSG00000093009	ENSPTRG00000014064	ENSMMUG00000021904	ENSMUSG00000000028	ENSMODG00000010162	ENSOANG00000020977	ENSGALG00000001616
ENSG00000093010	ENSPTRG00000014070	ENSMMUG00000017152	ENSMUSG00000000326	ENSMODG00000019644	ENSOANG00000014591	ENSGALG00000002024
ENSG00000093144	ENSPTRG00000018580	ENSMMUG00000015352	ENSMUSG00000019883	ENSMODG00000017676	ENSOANG00000013240	ENSGALG00000014828
ENSG00000093167	ENSPTRG00000014745	ENSMMUG00000022539	ENSMUSG00000032497	ENSMODG00000013326	ENSOANG00000015304	ENSGALG00000012266
ENSG00000093183	ENSPTRG00000014795	ENSMMUG00000021237	ENSMUSG00000061536	ENSMODG00000022965	ENSOANG00000008947	ENSGALG00000005268
ENSG00000094755	ENSPTRG00000017520	ENSMMUG00000000570	ENSMUSG00000020159	ENSMODG00000006766	ENSOANG00000007799	ENSGALG00000002152
ENSG00000094975	ENSPTRG00000001689	ENSMMUG00000007280	ENSMUSG00000040297	ENSMODG00000003997	ENSOANG00000000909	ENSGALG00000003081
ENSG00000095015	ENSPTRG00000016891	ENSMMUG00000012387	ENSMUSG00000021754	ENSMODG00000019524	ENSOANG00000013632	ENSGALG00000014718
ENSG00000095139	ENSPTRG00000004350	ENSMMUG00000002543	ENSMUSG00000032096	ENSMODG00000013432	ENSOANG00000003755	ENSGALG00000007430
ENSG00000095203	ENSPTRG00000021239	ENSMMUG00000017515	ENSMUSG00000028434	ENSMODG00000003302	ENSOANG00000001740	ENSGALG00000013145
ENSG00000095321	ENSPTRG00000021452	ENSMMUG00000011767	ENSMUSG00000026853	ENSMODG00000006706	ENSOANG00000000459	ENSGALG00000004466
ENSG00000095370	ENSPTRG00000021397	ENSMMUG00000016432	ENSMUSG00000059013	ENSMODG00000005542	ENSOANG00000007349	ENSGALG00000005036
ENSG00000095383	ENSPTRG00000021176	ENSMMUG00000009831	ENSMUSG00000039813	ENSMODG00000012530	ENSOANG00000009884	ENSGALG00000001944
ENSG00000095397	ENSPTRG00000021289	ENSMMUG00000031977	ENSMUSG00000039137	ENSMODG00000019572	ENSOANG00000020215	ENSGALG00000006310
ENSG00000095464	ENSPTRG00000002769	ENSMMUG00000014713	ENSMUSG00000024992	ENSMODG00000005884	ENSOANG00000008377	ENSGALG00000006626
ENSG00000095485	ENSPTRG00000002843	ENSMMUG00000018472	ENSMUSG00000025200	ENSMODG00000010572	ENSOANG00000002486	ENSGALG00000003249
ENSG00000095574	ENSPTRG00000003019	ENSMMUG00000023480	ENSMUSG00000040167	ENSMODG00000007802	ENSOANG00000001994	ENSGALG00000001922
ENSG00000095627	ENSPTRG00000002958	ENSMMUG00000022517	ENSMUSG00000025081	ENSMODG00000009788	ENSOANG00000001562	ENSGALG00000008971
ENSG00000095637	ENSPTRG00000002784	ENSMMUG00000004818	ENSMUSG00000025006	ENSMODG00000005240	ENSOANG00000005136	ENSGALG00000005359
ENSG00000095713	ENSPTRG00000002821	ENSMMUG00000018154	ENSMUSG00000042401	ENSMODG00000003807	ENSOANG00000010461	ENSGALG00000017378
ENSG00000095739	ENSPTRG00000002389	ENSMMUG00000000567	ENSMUSG00000024232	ENSMODG00000008021	ENSOANG00000006042	ENSGALG00000007359
ENSG00000095777	ENSPTRG00000002371	ENSMMUG00000012229	ENSMUSG00000025716	ENSMODG00000008687	ENSOANG00000006026	ENSGALG00000007647
ENSG00000095787	ENSPTRG00000002388	ENSMMUG00000008268	ENSMUSG00000024283	ENSMODG00000008157	ENSOANG00000006041	ENSGALG00000007379
ENSG00000095794	ENSPTRG00000002420	ENSMMUG00000022508	ENSMUSG00000063889	ENSMODG00000006900	ENSOANG00000006077	ENSGALG00000007082
ENSG00000095951	ENSPTRG00000017729	ENSMMUG00000008560	ENSMUSG00000021366	ENSMODG00000010547	ENSOANG00000007196	ENSGALG00000012739
ENSG00000096060	ENSPTRG00000018088	ENSMMUG00000011520	ENSMUSG00000024222	ENSMODG00000013757	ENSOANG00000014270	ENSGALG00000000947
ENSG00000096080	ENSPTRG00000018209	ENSMMUG00000014749	ENSMUSG00000023967	ENSMODG00000018952	ENSOANG00000001955	ENSGALG00000010296
ENSG00000096092	ENSPTRG00000018279	ENSMMUG00000023710	ENSMUSG00000025933	ENSMODG00000018816	ENSOANG00000003931	ENSGALG00000019894
ENSG00000096093	ENSPTRG00000018277	ENSMMUG00000013716	ENSMUSG00000041809	ENSMODG00000018819	ENSOANG00000003986	ENSGALG00000016674
ENSG00000096696	ENSPTRG00000017702	ENSMMUG00000014784	ENSMUSG00000054889	ENSMODG00000009982	ENSOANG00000007176	ENSGALG00000012790
ENSG00000096717	ENSPTRG00000002548	ENSMMUG00000030531	ENSMUSG00000020063	ENSMODG00000017248	ENSOANG00000004619	ENSGALG00000002761
ENSG00000096746	ENSPTRG00000002553	ENSMMUG00000009792	ENSMUSG00000020069	ENSMODG00000017283	ENSOANG00000002260	ENSGALG00000003947
ENSG00000096872	ENSPTRG00000020833	ENSMMUG00000006076	ENSMUSG00000028576	ENSMODG00000004236	ENSOANG00000013232	ENSGALG00000001801
ENSG00000096968	ENSPTRG00000020744	ENSMMUG00000014558	ENSMUSG00000024789	ENSMODG00000015373	ENSOANG00000010092	ENSGALG00000015027
ENSG00000097007	ENSPTRG00000021477	ENSMMUG00000012499	ENSMUSG00000026842	ENSMODG00000012126	ENSOANG00000001046	ENSGALG00000003875
ENSG00000097033	ENSPTRG00000000925	ENSMMUG00000013487	ENSMUSG00000037062	ENSMODG00000008125	ENSOANG00000008450	ENSGALG00000006284
ENSG00000097096	ENSPTRG00000000912	ENSMMUG00000008936	ENSMUSG00000036863	ENSMODG00000000311	ENSOANG00000006822	ENSGALG00000008680
ENSG00000099204	ENSPTRG00000002961	ENSMMUG00000022524	ENSMUSG00000025085	ENSMODG00000009749	ENSOANG00000001559	ENSGALG00000009048
ENSG00000099250	ENSPTRG00000002414	ENSMMUG00000017588	ENSMUSG00000025810	ENSMODG00000007439	ENSOANG00000006063	ENSGALG00000007140
ENSG00000099260	ENSPTRG00000000995	ENSMMUG00000016335	ENSMUSG00000033377	ENSMODG00000003867	ENSOANG00000003191	ENSGALG00000005442
ENSG00000099282	ENSPTRG00000002575	ENSMMUG00000015314	ENSMUSG00000037031	ENSMODG00000012237	ENSOANG00000020080	ENSGALG00000004257
ENSG00000099284	ENSPTRG00000002581	ENSMMUG00000006395	ENSMUSG00000020086	ENSMODG00000012207	ENSOANG00000012146	ENSGALG00000004794
ENSG00000099331	ENSPTRG00000010658	ENSMMUG00000011588	ENSMUSG00000004677	ENSMODG00000015036	ENSOANG00000008686	ENSGALG00000003717
ENSG00000099377	ENSPTRG00000008025	ENSMMUG00000003235	ENSMUSG00000042289	ENSMODG00000001738	ENSOANG00000009385	ENSGALG00000001785
ENSG00000099785	ENSPTRG00000010423	ENSMMUG00000002252	ENSMUSG00000079557	ENSMODG00000003824	ENSOANG00000002233	ENSGALG00000000599
ENSG00000099810	ENSPTRG00000020825	ENSMMUG00000001137	ENSMUSG00000062937	ENSMODG00000003781	ENSOANG00000013963	ENSGALG00000008174
ENSG00000099814	ENSPTRG00000006778	ENSMMUG00000010576	ENSMUSG00000072825	ENSMODG00000013774	ENSOANG00000005494	ENSGALG00000011639
ENSG00000099821	ENSPTRG00000010157	ENSMMUG00000014617	ENSMUSG00000020329	ENSMODG00000006478	ENSOANG00000014228	ENSGALG00000001377
ENSG00000099864	ENSPTRG00000010163	ENSMMUG00000022877	ENSMUSG00000035863	ENSMODG00000006358	ENSOANG00000009195	ENSGALG00000001846
ENSG00000099875	ENSPTRG00000010220	ENSMMUG00000011265	ENSMUSG00000020190	ENSMODG00000004561	ENSOANG00000021243	ENSGALG00000003845
ENSG00000099904	ENSPTRG00000014077	ENSMMUG00000020101	ENSMUSG00000060166	ENSMODG00000010306	ENSOANG00000014886	ENSGALG00000002124
ENSG00000099910	ENSPTRG00000014085	ENSMMUG00000008152	ENSMUSG00000022750	ENSMODG00000014290	ENSOANG00000006948	ENSGALG00000006422
ENSG00000099942	ENSPTRG00000014094	ENSMMUG00000020477	ENSMUSG00000006134	ENSMODG00000017639	ENSOANG00000006947	ENSGALG00000006390
ENSG00000099968	ENSPTRG00000014040	ENSMMUG00000021476	ENSMUSG00000009112	ENSMODG00000018456	ENSOANG00000002127	ENSGALG00000013037
ENSG00000099999	ENSPTRG00000014242	ENSMMUG00000017091	ENSMUSG00000003581	ENSMODG00000009289	ENSOANG00000020334	ENSGALG00000007891
ENSG00000100024	ENSPTRG00000014174	ENSMMUG00000000262	ENSMUSG00000033427	ENSMODG00000004002	ENSOANG00000015173	ENSGALG00000006627
ENSG00000100028	ENSPTRG00000014176	ENSMMUG00000000264	ENSMUSG00000020180	ENSMODG00000004024	ENSOANG00000002463	ENSGALG00000006596
ENSG00000100060	ENSPTRG00000014335	ENSMMUG00000003005	ENSMUSG00000018169	ENSMODG00000000592	ENSOANG00000015105	ENSGALG00000012442
ENSG00000100065	ENSPTRG00000014336	ENSMMUG00000003007	ENSMUSG00000033170	ENSMODG00000000578	ENSOANG00000008730	ENSGALG00000012436
ENSG00000100075	ENSPTRG00000014057	ENSMMUG00000005431	ENSMUSG00000003528	ENSMODG00000010078	ENSOANG00000001089	ENSGALG00000001240
ENSG00000100077	ENSPTRG00000014187	ENSMMUG00000023790	ENSMUSG00000042249	ENSMODG00000010516	ENSOANG00000020452	ENSGALG00000005518
ENSG00000100079	ENSPTRG00000014338	ENSMMUG00000002866	ENSMUSG00000043501	ENSMODG00000000538	ENSOANG00000009773	ENSGALG00000003213
ENSG00000100092	ENSPTRG00000014340	ENSMMUG00000003854	ENSMUSG00000022436	ENSMODG00000000489	ENSOANG00000011219	ENSGALG00000012422
ENSG00000100100	ENSPTRG00000014267	ENSMMUG00000019661	ENSMUSG00000034614	ENSMODG00000009671	ENSOANG00000014653	ENSGALG00000006942
ENSG00000100105	ENSPTRG00000014268	ENSMMUG00000013911	ENSMUSG00000020453	ENSMODG00000009674	ENSOANG00000014654	ENSGALG00000006934
ENSG00000100124	ENSPTRG00000014350	ENSMMUG00000015254	ENSMUSG00000033055	ENSMODG00000019071	ENSOANG00000011227	ENSGALG00000012299
ENSG00000100142	ENSPTRG00000014356	ENSMMUG00000006987	ENSMUSG00000033020	ENSMODG00000019063	ENSOANG00000014684	ENSGALG00000012291
ENSG00000100151	ENSPTRG00000014359	ENSMMUG00000002697	ENSMUSG00000068206	ENSMODG00000020578	ENSOANG00000014682	ENSGALG00000019313
ENSG00000100156	ENSPTRG00000014360	ENSMMUG00000002698	ENSMUSG00000032988	ENSMODG00000020576	ENSOANG00000014680	ENSGALG00000012288
ENSG00000100162	ENSPTRG00000014442	ENSMMUG00000003360	ENSMUSG00000068101	ENSMODG00000013247	ENSOANG00000004247	ENSGALG00000011914
ENSG00000100201	ENSPTRG00000014369	ENSMMUG00000004304	ENSMUSG00000055065	ENSMODG00000009681	ENSOANG00000010568	ENSGALG00000012247
ENSG00000100206	ENSPTRG00000014370	ENSMMUG00000013298	ENSMUSG00000022429	ENSMODG00000009655	ENSOANG00000010570	ENSGALG00000012236
ENSG00000100209	ENSPTRG00000014208	ENSMMUG00000020489	ENSMUSG00000043510	ENSMODG00000008397	ENSOANG00000008819	ENSGALG00000005706
ENSG00000100211	ENSPTRG00000014373	ENSMMUG00000017680	ENSMUSG00000022428	ENSMODG00000009638	ENSOANG00000010574	ENSGALG00000012218
ENSG00000100219	ENSPTRG00000014210	ENSMMUG00000007215	ENSMUSG00000020484	ENSMODG00000023331	ENSOANG00000008817	ENSGALG00000005796
ENSG00000100220	ENSPTRG00000014287	ENSMMUG00000006720	ENSMUSG00000001783	ENSMODG00000001414	ENSOANG00000005524	ENSGALG00000012611
ENSG00000100221	ENSPTRG00000014375	ENSMMUG00000021083	ENSMUSG00000022426	ENSMODG00000009627	ENSOANG00000010578	ENSGALG00000019317
ENSG00000100225	ENSPTRG00000014290	ENSMMUG00000006728	ENSMUSG00000001786	ENSMODG00000001336	ENSOANG00000005522	ENSGALG00000012569
ENSG00000100226	ENSPTRG00000014376	ENSMMUG00000007277	ENSMUSG00000042535	ENSMODG00000009613	ENSOANG00000010579	ENSGALG00000012215
ENSG00000100234	ENSPTRG00000014292	ENSMMUG00000006734	ENSMUSG00000020044	ENSMODG00000001292	ENSOANG00000005518	ENSGALG00000012568
ENSG00000100239	ENSPTRG00000014540	ENSMMUG00000009075	ENSMUSG00000036561	ENSMODG00000005766	ENSOANG00000001656	ENSGALG00000013499
ENSG00000100243	ENSPTRG00000014461	ENSMMUG00000010198	ENSMUSG00000018042	ENSMODG00000019104	ENSOANG00000020894	ENSGALG00000014122
ENSG00000100246	ENSPTRG00000014379	ENSMMUG00000004868	ENSMUSG00000022420	ENSMODG00000009584	ENSOANG00000010585	ENSGALG00000012201
ENSG00000100271	ENSPTRG00000014466	ENSMMUG00000008728	ENSMUSG00000022442	ENSMODG00000006847	ENSOANG00000015127	ENSGALG00000014163
ENSG00000100280	ENSPTRG00000014221	ENSMMUG00000021380	ENSMUSG00000009090	ENSMODG00000008861	ENSOANG00000005903	ENSGALG00000008138
ENSG00000100281	ENSPTRG00000014296	ENSMMUG00000012011	ENSMUSG00000034518	ENSMODG00000001244	ENSOANG00000010868	ENSGALG00000012556
ENSG00000100296	ENSPTRG00000014225	ENSMMUG00000023552	ENSMUSG00000034274	ENSMODG00000008971	ENSOANG00000005901	ENSGALG00000008082
ENSG00000100297	ENSPTRG00000014299	ENSMMUG00000021054	ENSMUSG00000005410	ENSMODG00000001152	ENSOANG00000010872	ENSGALG00000012546
ENSG00000100302	ENSPTRG00000014300	ENSMMUG00000023429	ENSMUSG00000034472	ENSMODG00000001133	ENSOANG00000010873	ENSGALG00000012542
ENSG00000100307	ENSPTRG00000014391	ENSMMUG00000007845	ENSMUSG00000053411	ENSMODG00000009568	ENSOANG00000011360	ENSGALG00000023146
ENSG00000100311	ENSPTRG00000014392	ENSMMUG00000002739	ENSMUSG00000000489	ENSMODG00000009558	ENSOANG00000006889	ENSGALG00000012178
ENSG00000100320	ENSPTRG00000014305	ENSMMUG00000014010	ENSMUSG00000033565	ENSMODG00000001122	ENSOANG00000007489	ENSGALG00000012540
ENSG00000100330	ENSPTRG00000014232	ENSMMUG00000022236	ENSMUSG00000034354	ENSMODG00000009082	ENSOANG00000003560	ENSGALG00000008051
ENSG00000100335	ENSPTRG00000014397	ENSMMUG00000004496	ENSMUSG00000022412	ENSMODG00000009391	ENSOANG00000011416	ENSGALG00000012144
ENSG00000100345	ENSPTRG00000014309	ENSMMUG00000006101	ENSMUSG00000022443	ENSMODG00000001078	ENSOANG00000007488	ENSGALG00000012533
ENSG00000100346	ENSPTRG00000014400	ENSMMUG00000004878	ENSMUSG00000022416	ENSMODG00000009363	ENSOANG00000014664	ENSGALG00000012122
ENSG00000100347	ENSPTRG00000014483	ENSMMUG00000015446	ENSMUSG00000022437	ENSMODG00000006205	ENSOANG00000015232	ENSGALG00000014194
ENSG00000100351	ENSPTRG00000014404	ENSMMUG00000004880	ENSMUSG00000042351	ENSMODG00000008992	ENSOANG00000014667	ENSGALG00000012056
ENSG00000100353	ENSPTRG00000014313	ENSMMUG00000012754	ENSMUSG00000016554	ENSMODG00000000821	ENSOANG00000007483	ENSGALG00000012529
ENSG00000100359	ENSPTRG00000014408	ENSMMUG00000008135	ENSMUSG00000042303	ENSMODG00000025407	ENSOANG00000008380	ENSGALG00000012033
ENSG00000100360	ENSPTRG00000014316	ENSMMUG00000008775	ENSMUSG00000016637	ENSMODG00000000790	ENSOANG00000015017	ENSGALG00000012523
ENSG00000100372	ENSPTRG00000014412	ENSMMUG00000008106	ENSMUSG00000022404	ENSMODG00000013036	ENSOANG00000014674	ENSGALG00000012013
ENSG00000100373	ENSPTRG00000014494	ENSMMUG00000021900	ENSMUSG00000022435	ENSMODG00000007145	ENSOANG00000015796	ENSGALG00000014227
ENSG00000100385	ENSPTRG00000014328	ENSMMUG00000005417	ENSMUSG00000068227	ENSMODG00000000667	ENSOANG00000013615	ENSGALG00000012472
ENSG00000100393	ENSPTRG00000014418	ENSMMUG00000000893	ENSMUSG00000055024	ENSMODG00000013073	ENSOANG00000014679	ENSGALG00000011992
ENSG00000100395	ENSPTRG00000014419	ENSMMUG00000014164	ENSMUSG00000022394	ENSMODG00000013083	ENSOANG00000013943	ENSGALG00000011976
ENSG00000100401	ENSPTRG00000023600	ENSMMUG00000014166	ENSMUSG00000022391	ENSMODG00000013097	ENSOANG00000013941	ENSGALG00000011966
ENSG00000100403	ENSPTRG00000014424	ENSMMUG00000005219	ENSMUSG00000022390	ENSMODG00000016546	ENSOANG00000008962	ENSGALG00000011965
ENSG00000100410	ENSPTRG00000014427	ENSMMUG00000011354	ENSMUSG00000061360	ENSMODG00000016556	ENSOANG00000000616	ENSGALG00000011953
ENSG00000100412	ENSPTRG00000014428	ENSMMUG00000001454	ENSMUSG00000022477	ENSMODG00000016560	ENSOANG00000003550	ENSGALG00000011950
ENSG00000100413	ENSPTRG00000014430	ENSMMUG00000001459	ENSMUSG00000022476	ENSMODG00000016563	ENSOANG00000004374	ENSGALG00000011947
ENSG00000100417	ENSPTRG00000014432	ENSMMUG00000001853	ENSMUSG00000022474	ENSMODG00000016574	ENSOANG00000004702	ENSGALG00000011944
ENSG00000100418	ENSPTRG00000014433	ENSMMUG00000001855	ENSMUSG00000022472	ENSMODG00000016577	ENSOANG00000009289	ENSGALG00000011934
ENSG00000100425	ENSPTRG00000014521	ENSMMUG00000000553	ENSMUSG00000022387	ENSMODG00000015772	ENSOANG00000003992	ENSGALG00000008526
ENSG00000100426	ENSPTRG00000014522	ENSMMUG00000018833	ENSMUSG00000034333	ENSMODG00000025433	ENSOANG00000003993	ENSGALG00000008547
ENSG00000100427	ENSPTRG00000014527	ENSMMUG00000009119	ENSMUSG00000035805	ENSMODG00000005396	ENSOANG00000005649	ENSGALG00000008560
ENSG00000100433	ENSPTRG00000006604	ENSMMUG00000021010	ENSMUSG00000033854	ENSMODG00000003344	ENSOANG00000020359	ENSGALG00000010598
ENSG00000100442	ENSPTRG00000006305	ENSMMUG00000016512	ENSMUSG00000020949	ENSMODG00000007352	ENSOANG00000013999	ENSGALG00000012466
ENSG00000100473	ENSPTRG00000006237	ENSMMUG00000011514	ENSMUSG00000020953	ENSMODG00000017567	ENSOANG00000014025	ENSGALG00000009920
ENSG00000100479	ENSPTRG00000006319	ENSMMUG00000003913	ENSMUSG00000020974	ENSMODG00000011437	ENSOANG00000013989	ENSGALG00000012237
ENSG00000100485	ENSPTRG00000006328	ENSMMUG00000007464	ENSMUSG00000034801	ENSMODG00000011821	ENSOANG00000013979	ENSGALG00000012273
ENSG00000100503	ENSPTRG00000006335	ENSMMUG00000014658	ENSMUSG00000021068	ENSMODG00000013128	ENSOANG00000013969	ENSGALG00000012361
ENSG00000100504	ENSPTRG00000006337	ENSMMUG00000014670	ENSMUSG00000021069	ENSMODG00000013150	ENSOANG00000013967	ENSGALG00000012365
ENSG00000100505	ENSPTRG00000006338	ENSMMUG00000011051	ENSMUSG00000021071	ENSMODG00000013160	ENSOANG00000013965	ENSGALG00000012367
ENSG00000100522	ENSPTRG00000006354	ENSMMUG00000011571	ENSMUSG00000037722	ENSMODG00000014505	ENSOANG00000001349	ENSGALG00000012414
ENSG00000100523	ENSPTRG00000006357	ENSMMUG00000014197	ENSMUSG00000037697	ENSMODG00000013016	ENSOANG00000011013	ENSGALG00000012426
ENSG00000100526	ENSPTRG00000006360	ENSMMUG00000012323	ENSMUSG00000037628	ENSMODG00000011594	ENSOANG00000011010	ENSGALG00000012220
ENSG00000100532	ENSPTRG00000006363	ENSMMUG00000004594	ENSMUSG00000055128	ENSMODG00000011646	ENSOANG00000021333	ENSGALG00000012206
ENSG00000100558	ENSPTRG00000006463	ENSMMUG00000021420	ENSMUSG00000021118	ENSMODG00000009926	ENSOANG00000001402	ENSGALG00000009562
ENSG00000100564	ENSPTRG00000006466	ENSMMUG00000021327	ENSMUSG00000021120	ENSMODG00000009961	ENSOANG00000009698	ENSGALG00000009510
ENSG00000100565	ENSPTRG00000006570	ENSMMUG00000022904	ENSMUSG00000059114	ENSMODG00000005536	ENSOANG00000010590	ENSGALG00000010378
ENSG00000100567	ENSPTRG00000006390	ENSMMUG00000003509	ENSMUSG00000060073	ENSMODG00000007839	ENSOANG00000011835	ENSGALG00000012039
ENSG00000100578	ENSPTRG00000006395	ENSMMUG00000001084	ENSMUSG00000034601	ENSMODG00000008090	ENSOANG00000011837	ENSGALG00000012025
ENSG00000100580	ENSPTRG00000006578	ENSMMUG00000001098	ENSMUSG00000034111	ENSMODG00000005418	ENSOANG00000010601	ENSGALG00000020410
ENSG00000100591	ENSPTRG00000006582	ENSMMUG00000013554	ENSMUSG00000021037	ENSMODG00000005376	ENSOANG00000010606	ENSGALG00000010463
ENSG00000100592	ENSPTRG00000006398	ENSMMUG00000021070	ENSMUSG00000034574	ENSMODG00000008221	ENSOANG00000011840	ENSGALG00000012017
ENSG00000100596	ENSPTRG00000006584	ENSMMUG00000013556	ENSMUSG00000021036	ENSMODG00000005287	ENSOANG00000010607	ENSGALG00000010482
ENSG00000100600	ENSPTRG00000006655	ENSMMUG00000013966	ENSMUSG00000021190	ENSMODG00000002167	ENSOANG00000005432	ENSGALG00000010811
ENSG00000100601	ENSPTRG00000006586	ENSMMUG00000023626	ENSMUSG00000079036	ENSMODG00000005263	ENSOANG00000010841	ENSGALG00000010485
ENSG00000100604	ENSPTRG00000006657	ENSMMUG00000009971	ENSMUSG00000021194	ENSMODG00000002199	ENSOANG00000005434	ENSGALG00000010820
ENSG00000100605	ENSPTRG00000006658	ENSMMUG00000009974	ENSMUSG00000057963	ENSMODG00000002209	ENSOANG00000005436	ENSGALG00000010827
ENSG00000100614	ENSPTRG00000006407	ENSMMUG00000010464	ENSMUSG00000021096	ENSMODG00000008615	ENSOANG00000011857	ENSGALG00000011917
ENSG00000100626	ENSPTRG00000006481	ENSMMUG00000020516	ENSMUSG00000021130	ENSMODG00000010265	ENSOANG00000012623	ENSGALG00000009452
ENSG00000100628	ENSPTRG00000006668	ENSMMUG00000012400	ENSMUSG00000021200	ENSMODG00000002296	ENSOANG00000011242	ENSGALG00000010881
ENSG00000100644	ENSPTRG00000006419	ENSMMUG00000021002	ENSMUSG00000021109	ENSMODG00000008760	ENSOANG00000009092	ENSGALG00000011870
ENSG00000100647	ENSPTRG00000006487	ENSMMUG00000015701	ENSMUSG00000021133	ENSMODG00000011354	ENSOANG00000009503	ENSGALG00000009428
ENSG00000100650	ENSPTRG00000006488	ENSMMUG00000022407	ENSMUSG00000021134	ENSMODG00000011362	ENSOANG00000013336	ENSGALG00000009421
ENSG00000100697	ENSPTRG00000023484	ENSMMUG00000023305	ENSMUSG00000041415	ENSMODG00000012624	ENSOANG00000012034	ENSGALG00000010999
ENSG00000100711	ENSPTRG00000006762	ENSMMUG00000018121	ENSMUSG00000021286	ENSMODG00000013535	ENSOANG00000022533	ENSGALG00000011534
ENSG00000100726	ENSPTRG00000007596	ENSMMUG00000008119	ENSMUSG00000024170	ENSMODG00000016164	ENSOANG00000001243	ENSGALG00000009297
ENSG00000100739	ENSPTRG00000030674	ENSMMUG00000029215	ENSMUSG00000041347	ENSMODG00000012747	ENSOANG00000006591	ENSGALG00000020386
ENSG00000100749	ENSPTRG00000006705	ENSMMUG00000003443	ENSMUSG00000021115	ENSMODG00000012904	ENSOANG00000012141	ENSGALG00000011116
ENSG00000100784	ENSPTRG00000006631	ENSMMUG00000005586	ENSMUSG00000021180	ENSMODG00000002626	ENSOANG00000015363	ENSGALG00000010698
ENSG00000100796	ENSPTRG00000006638	ENSMMUG00000014945	ENSMUSG00000041846	ENSMODG00000002529	ENSOANG00000003811	ENSGALG00000010734
ENSG00000100852	ENSPTRG00000006246	ENSMMUG00000016346	ENSMUSG00000035133	ENSMODG00000017613	ENSOANG00000014039	ENSGALG00000009992
ENSG00000100865	ENSPTRG00000006741	ENSMMUG00000003483	ENSMUSG00000021276	ENSMODG00000013323	ENSOANG00000009660	ENSGALG00000011372
ENSG00000100906	ENSPTRG00000006265	ENSMMUG00000020374	ENSMUSG00000021025	ENSMODG00000012801	ENSOANG00000007290	ENSGALG00000010063
ENSG00000100916	ENSPTRG00000006272	ENSMMUG00000010665	ENSMUSG00000012076	ENSMODG00000012750	ENSOANG00000014063	ENSGALG00000010093
ENSG00000100934	ENSPTRG00000006290	ENSMMUG00000003184	ENSMUSG00000020986	ENSMODG00000011994	ENSOANG00000014007	ENSGALG00000010150
ENSG00000100941	ENSPTRG00000006293	ENSMMUG00000021026	ENSMUSG00000020994	ENSMODG00000011926	ENSOANG00000014011	ENSGALG00000010167
ENSG00000100987	ENSPTRG00000013337	ENSMMUG00000020600	ENSMUSG00000033080	ENSMODG00000006351	ENSOANG00000006497	ENSGALG00000008568
ENSG00000100997	ENSPTRG00000013340	ENSMMUG00000009201	ENSMUSG00000032046	ENSMODG00000006439	ENSOANG00000000429	ENSGALG00000008525
ENSG00000101000	ENSPTRG00000013431	ENSMMUG00000018140	ENSMUSG00000027611	ENSMODG00000001848	ENSOANG00000015181	ENSGALG00000006547
ENSG00000101040	ENSPTRG00000013590	ENSMMUG00000015710	ENSMUSG00000039671	ENSMODG00000016238	ENSOANG00000012029	ENSGALG00000004542
ENSG00000101049	ENSPTRG00000013508	ENSMMUG00000007925	ENSMUSG00000017868	ENSMODG00000001260	ENSOANG00000001176	ENSGALG00000003537
ENSG00000101057	ENSPTRG00000013510	ENSMMUG00000018137	ENSMUSG00000017861	ENSMODG00000001228	ENSOANG00000011081	ENSGALG00000003503
ENSG00000101074	ENSPTRG00000013517	ENSMMUG00000022215	ENSMUSG00000078949	ENSMODG00000016219	ENSOANG00000002714	ENSGALG00000004298
ENSG00000101076	ENSPTRG00000013519	ENSMMUG00000006464	ENSMUSG00000017950	ENSMODG00000016216	ENSOANG00000006363	ENSGALG00000004285
ENSG00000101096	ENSPTRG00000013628	ENSMMUG00000012657	ENSMUSG00000027544	ENSMODG00000016363	ENSOANG00000008671	ENSGALG00000007963
ENSG00000101098	ENSPTRG00000013528	ENSMMUG00000010608	ENSMUSG00000035226	ENSMODG00000016202	ENSOANG00000008896	ENSGALG00000004146
ENSG00000101104	ENSPTRG00000013531	ENSMMUG00000013209	ENSMUSG00000054582	ENSMODG00000016198	ENSOANG00000015793	ENSGALG00000004123
ENSG00000101126	ENSPTRG00000013623	ENSMMUG00000002761	ENSMUSG00000051149	ENSMODG00000016350	ENSOANG00000008675	ENSGALG00000007989
ENSG00000101132	ENSPTRG00000013641	ENSMMUG00000017300	ENSMUSG00000052033	ENSMODG00000016401	ENSOANG00000009238	ENSGALG00000007792
ENSG00000101134	ENSPTRG00000013642	ENSMMUG00000007090	ENSMUSG00000027560	ENSMODG00000016405	ENSOANG00000009239	ENSGALG00000007786
ENSG00000101138	ENSPTRG00000013647	ENSMMUG00000000072	ENSMUSG00000027498	ENSMODG00000016436	ENSOANG00000009245	ENSGALG00000007757
ENSG00000101144	ENSPTRG00000013656	ENSMMUG00000004074	ENSMUSG00000008999	ENSMODG00000016448	ENSOANG00000009254	ENSGALG00000007668
ENSG00000101146	ENSPTRG00000013658	ENSMMUG00000000252	ENSMUSG00000027509	ENSMODG00000016454	ENSOANG00000009257	ENSGALG00000007653
ENSG00000101158	ENSPTRG00000013678	ENSMMUG00000015390	ENSMUSG00000016253	ENSMODG00000016598	ENSOANG00000009277	ENSGALG00000007477
ENSG00000101160	ENSPTRG00000013679	ENSMMUG00000015391	ENSMUSG00000016256	ENSMODG00000016601	ENSOANG00000009274	ENSGALG00000007462
ENSG00000101161	ENSPTRG00000013765	ENSMMUG00000015558	ENSMUSG00000002455	ENSMODG00000017051	ENSOANG00000004920	ENSGALG00000006001
ENSG00000101180	ENSPTRG00000013702	ENSMMUG00000009606	ENSMUSG00000039059	ENSMODG00000016705	ENSOANG00000003365	ENSGALG00000005170
ENSG00000101181	ENSPTRG00000013701	ENSMMUG00000012607	ENSMUSG00000039069	ENSMODG00000016699	ENSOANG00000003367	ENSGALG00000005164
ENSG00000101187	ENSPTRG00000013715	ENSMMUG00000016848	ENSMUSG00000038963	ENSMODG00000016783	ENSOANG00000004979	ENSGALG00000005460
ENSG00000101188	ENSPTRG00000013718	ENSMMUG00000016854	ENSMUSG00000027568	ENSMODG00000016798	ENSOANG00000004978	ENSGALG00000005524
ENSG00000101190	ENSPTRG00000023366	ENSMMUG00000008229	ENSMUSG00000038932	ENSMODG00000016827	ENSOANG00000004974	ENSGALG00000005635
ENSG00000101191	ENSPTRG00000013725	ENSMMUG00000019310	ENSMUSG00000038914	ENSMODG00000016832	ENSOANG00000004973	ENSGALG00000005652
ENSG00000101193	ENSPTRG00000013726	ENSMMUG00000005712	ENSMUSG00000027573	ENSMODG00000016835	ENSOANG00000004972	ENSGALG00000005700
ENSG00000101194	ENSPTRG00000013727	ENSMMUG00000005713	ENSMUSG00000023393	ENSMODG00000016838	ENSOANG00000004970	ENSGALG00000005711
ENSG00000101198	ENSPTRG00000013732	ENSMMUG00000009231	ENSMUSG00000027574	ENSMODG00000016845	ENSOANG00000003724	ENSGALG00000005774
ENSG00000101199	ENSPTRG00000013733	ENSMMUG00000015911	ENSMUSG00000027575	ENSMODG00000016848	ENSOANG00000003726	ENSGALG00000005781
ENSG00000101204	ENSPTRG00000013735	ENSMMUG00000015916	ENSMUSG00000027577	ENSMODG00000016860	ENSOANG00000003725	ENSGALG00000005801
ENSG00000101216	ENSPTRG00000013744	ENSMMUG00000006168	ENSMUSG00000038705	ENSMODG00000016974	ENSOANG00000004939	ENSGALG00000017364
ENSG00000101230	ENSPTRG00000013256	ENSMMUG00000015939	ENSMUSG00000074766	ENSMODG00000005022	ENSOANG00000008429	ENSGALG00000009042
ENSG00000101246	ENSPTRG00000013747	ENSMMUG00000000169	ENSMUSG00000038671	ENSMODG00000017011	ENSOANG00000004933	ENSGALG00000006101
ENSG00000101247	ENSPTRG00000013259	ENSMMUG00000012354	ENSMUSG00000027384	ENSMODG00000005082	ENSOANG00000008433	ENSGALG00000020729
ENSG00000101266	ENSPTRG00000013147	ENSMMUG00000031224	ENSMUSG00000074698	ENSMODG00000019523	ENSOANG00000001078	ENSGALG00000006197
ENSG00000101282	ENSPTRG00000013154	ENSMMUG00000031223	ENSMUSG00000032852	ENSMODG00000019537	ENSOANG00000020831	ENSGALG00000023640
ENSG00000101290	ENSPTRG00000013223	ENSMMUG00000013261	ENSMUSG00000058793	ENSMODG00000011674	ENSOANG00000019761	ENSGALG00000000165
ENSG00000101294	ENSPTRG00000013356	ENSMMUG00000005119	ENSMUSG00000019188	ENSMODG00000019497	ENSOANG00000002243	ENSGALG00000006207
ENSG00000101323	ENSPTRG00000013239	ENSMMUG00000009192	ENSMUSG00000027261	ENSMODG00000004027	ENSOANG00000008413	ENSGALG00000008845
ENSG00000101333	ENSPTRG00000013242	ENSMMUG00000001012	ENSMUSG00000039943	ENSMODG00000004697	ENSOANG00000008418	ENSGALG00000008907
ENSG00000101342	ENSPTRG00000013466	ENSMMUG00000002089	ENSMUSG00000074628	ENSMODG00000001289	ENSOANG00000020468	ENSGALG00000024073
ENSG00000101346	ENSPTRG00000013375	ENSMMUG00000008979	ENSMUSG00000046020	ENSMODG00000019462	ENSOANG00000004509	ENSGALG00000006594
ENSG00000101349	ENSPTRG00000013244	ENSMMUG00000003275	ENSMUSG00000039913	ENSMODG00000004734	ENSOANG00000008420	ENSGALG00000008947
ENSG00000101384	ENSPTRG00000013250	ENSMMUG00000018116	ENSMUSG00000027276	ENSMODG00000004910	ENSOANG00000008425	ENSGALG00000009020
ENSG00000101417	ENSPTRG00000013405	ENSMMUG00000023551	ENSMUSG00000000876	ENSMODG00000002864	ENSOANG00000004658	ENSGALG00000003042
ENSG00000101421	ENSPTRG00000013408	ENSMMUG00000008084	ENSMUSG00000038467	ENSMODG00000002830	ENSOANG00000012908	ENSGALG00000002095
ENSG00000101438	ENSPTRG00000013492	ENSMMUG00000003376	ENSMUSG00000037771	ENSMODG00000000429	ENSOANG00000015089	ENSGALG00000003541
ENSG00000101442	ENSPTRG00000013493	ENSMMUG00000003378	ENSMUSG00000037761	ENSMODG00000000442	ENSOANG00000015426	ENSGALG00000003559
ENSG00000101452	ENSPTRG00000013497	ENSMMUG00000003385	ENSMUSG00000027655	ENSMODG00000000495	ENSOANG00000015094	ENSGALG00000003658
ENSG00000101457	ENSPTRG00000013563	ENSMMUG00000021022	ENSMUSG00000017299	ENSMODG00000013656	ENSOANG00000002416	ENSGALG00000003575
ENSG00000101460	ENSPTRG00000013417	ENSMMUG00000017681	ENSMUSG00000027602	ENSMODG00000002694	ENSOANG00000011546	ENSGALG00000001903
ENSG00000101463	ENSPTRG00000013333	ENSMMUG00000015852	ENSMUSG00000074736	ENSMODG00000006293	ENSOANG00000010870	ENSGALG00000008662
ENSG00000101464	ENSPTRG00000013418	ENSMMUG00000017682	ENSMUSG00000038383	ENSMODG00000002683	ENSOANG00000011545	ENSGALG00000001219
ENSG00000101542	ENSPTRG00000010069	ENSMMUG00000001713	ENSMUSG00000050840	ENSMODG00000004905	ENSOANG00000003639	ENSGALG00000012906
ENSG00000101546	ENSPTRG00000010137	ENSMMUG00000014855	ENSMUSG00000024570	ENSMODG00000011935	ENSOANG00000014166	ENSGALG00000012636
ENSG00000101557	ENSPTRG00000009815	ENSMMUG00000004660	ENSMUSG00000047879	ENSMODG00000021483	ENSOANG00000007418	ENSGALG00000014920
ENSG00000101574	ENSPTRG00000009828	ENSMMUG00000018950	ENSMUSG00000055660	ENSMODG00000021472	ENSOANG00000010844	ENSGALG00000014799
ENSG00000101577	ENSPTRG00000009833	ENSMMUG00000017548	ENSMUSG00000024052	ENSMODG00000021466	ENSOANG00000008912	ENSGALG00000014836
ENSG00000101596	ENSPTRG00000009831	ENSMMUG00000005461	ENSMUSG00000024054	ENSMODG00000021469	ENSOANG00000002708	ENSGALG00000014811
ENSG00000101654	ENSPTRG00000009890	ENSMMUG00000003485	ENSMUSG00000009535	ENSMODG00000021415	ENSOANG00000008302	ENSGALG00000013889
ENSG00000101680	ENSPTRG00000009849	ENSMMUG00000011408	ENSMUSG00000032796	ENSMODG00000021454	ENSOANG00000000432	ENSGALG00000014615
ENSG00000101746	ENSPTRG00000009963	ENSMMUG00000017276	ENSMUSG00000041923	ENSMODG00000010764	ENSOANG00000005609	ENSGALG00000015198
ENSG00000101782	ENSPTRG00000009918	ENSMMUG00000021478	ENSMUSG00000024404	ENSMODG00000021496	ENSOANG00000012074	ENSGALG00000015004
ENSG00000101844	ENSPTRG00000022170	ENSMMUG00000007190	ENSMUSG00000079418	ENSMODG00000011603	ENSOANG00000009658	ENSGALG00000008282
ENSG00000101856	ENSPTRG00000022220	ENSMMUG00000014466	ENSMUSG00000006373	ENSMODG00000010181	ENSOANG00000011657	ENSGALG00000020260
ENSG00000101871	ENSPTRG00000021656	ENSMMUG00000020179	ENSMUSG00000035299	ENSMODG00000017399	ENSOANG00000002628	ENSGALG00000016603
ENSG00000101892	ENSPTRG00000022238	ENSMMUG00000000705	ENSMUSG00000016327	ENSMODG00000010294	ENSOANG00000002581	ENSGALG00000008593
ENSG00000101938	ENSPTRG00000022186	ENSMMUG00000016666	ENSMUSG00000031283	ENSMODG00000023090	ENSOANG00000002407	ENSGALG00000008072
ENSG00000101955	ENSPTRG00000021796	ENSMMUG00000013135	ENSMUSG00000090084	ENSMODG00000021107	ENSOANG00000007116	ENSGALG00000016256
ENSG00000101958	ENSPTRG00000021679	ENSMMUG00000003482	ENSMUSG00000018589	ENSMODG00000017294	ENSOANG00000002603	ENSGALG00000016571
ENSG00000101972	ENSPTRG00000022248	ENSMMUG00000005825	ENSMUSG00000025862	ENSMODG00000014957	ENSOANG00000004050	ENSGALG00000008482
ENSG00000101981	ENSPTRG00000022330	ENSMMUG00000020064	ENSMUSG00000031138	ENSMODG00000014012	ENSOANG00000011661	ENSGALG00000006513
ENSG00000102010	ENSPTRG00000021687	ENSMMUG00000014047	ENSMUSG00000031377	ENSMODG00000017228	ENSOANG00000002579	ENSGALG00000016557
ENSG00000102024	ENSPTRG00000022205	ENSMMUG00000006377	ENSMUSG00000016382	ENSMODG00000004940	ENSOANG00000007227	ENSGALG00000005930
ENSG00000102053	ENSPTRG00000021969	ENSMMUG00000012261	ENSMUSG00000035045	ENSMODG00000005206	ENSOANG00000008267	ENSGALG00000004715
ENSG00000102054	ENSPTRG00000021702	ENSMMUG00000016238	ENSMUSG00000031353	ENSMODG00000017157	ENSOANG00000003884	ENSGALG00000016546
ENSG00000102078	ENSPTRG00000022268	ENSMMUG00000008386	ENSMUSG00000031105	ENSMODG00000019802	ENSOANG00000015384	ENSGALG00000004063
ENSG00000102081	ENSPTRG00000022349	ENSMMUG00000015814	ENSMUSG00000000838	ENSMODG00000005550	ENSOANG00000001097	ENSGALG00000009177
ENSG00000102098	ENSPTRG00000021710	ENSMMUG00000005084	ENSMUSG00000000037	ENSMODG00000017144	ENSOANG00000010511	ENSGALG00000016537
ENSG00000102104	ENSPTRG00000021713	ENSMMUG00000005065	ENSMUSG00000031293	ENSMODG00000017136	ENSOANG00000005828	ENSGALG00000016523
ENSG00000102158	ENSPTRG00000022048	ENSMMUG00000014407	ENSMUSG00000031232	ENSMODG00000003944	ENSOANG00000002394	ENSGALG00000007861
ENSG00000102174	ENSPTRG00000021737	ENSMMUG00000023589	ENSMUSG00000057457	ENSMODG00000007861	ENSOANG00000010653	ENSGALG00000016375
ENSG00000102189	ENSPTRG00000005295	ENSMMUG00000002244	ENSMUSG00000036499	ENSMODG00000009488	ENSOANG00000006628	ENSGALG00000011280
ENSG00000102218	ENSPTRG00000021833	ENSMMUG00000023018	ENSMUSG00000060090	ENSMODG00000000454	ENSOANG00000009198	ENSGALG00000016728
ENSG00000102221	ENSPTRG00000021834	ENSMMUG00000023016	ENSMUSG00000037315	ENSMODG00000000444	ENSOANG00000006696	ENSGALG00000016727
ENSG00000102239	ENSPTRG00000022314	ENSMMUG00000006449	ENSMUSG00000031130	ENSMODG00000014090	ENSOANG00000011675	ENSGALG00000006406
ENSG00000102243	ENSPTRG00000022317	ENSMMUG00000006451	ENSMUSG00000031131	ENSMODG00000014085	ENSOANG00000011673	ENSGALG00000006412
ENSG00000102245	ENSPTRG00000022318	ENSMMUG00000013773	ENSMUSG00000031132	ENSMODG00000014084	ENSOANG00000011672	ENSGALG00000006415
ENSG00000102271	ENSPTRG00000022075	ENSMMUG00000019383	ENSMUSG00000025597	ENSMODG00000021177	ENSOANG00000008969	ENSGALG00000006877
ENSG00000102287	ENSPTRG00000022380	ENSMMUG00000010936	ENSMUSG00000031340	ENSMODG00000005850	ENSOANG00000008731	ENSGALG00000020292
ENSG00000102359	ENSPTRG00000022088	ENSMMUG00000008210	ENSMUSG00000031253	ENSMODG00000011837	ENSOANG00000004207	ENSGALG00000006796
ENSG00000102362	ENSPTRG00000022089	ENSMMUG00000008211	ENSMUSG00000031255	ENSMODG00000011808	ENSOANG00000004210	ENSGALG00000006786
ENSG00000102383	ENSPTRG00000022041	ENSMMUG00000021207	ENSMUSG00000033906	ENSMODG00000003871	ENSOANG00000014565	ENSGALG00000007800
ENSG00000102384	ENSPTRG00000022098	ENSMMUG00000007601	ENSMUSG00000031262	ENSMODG00000011746	ENSOANG00000004215	ENSGALG00000005038
ENSG00000102385	ENSPTRG00000022100	ENSMMUG00000021579	ENSMUSG00000000223	ENSMODG00000011719	ENSOANG00000004217	ENSGALG00000005031
ENSG00000102452	ENSPTRG00000006005	ENSMMUG00000015856	ENSMUSG00000000197	ENSMODG00000007346	ENSOANG00000011307	ENSGALG00000016868
ENSG00000102466	ENSPTRG00000006008	ENSMMUG00000002875	ENSMUSG00000025551	ENSMODG00000006282	ENSOANG00000011310	ENSGALG00000016866
ENSG00000102468	ENSPTRG00000005858	ENSMMUG00000004210	ENSMUSG00000034997	ENSMODG00000011274	ENSOANG00000015564	ENSGALG00000016992
ENSG00000102524	ENSPTRG00000006027	ENSMMUG00000008040	ENSMUSG00000031497	ENSMODG00000005067	ENSOANG00000015596	ENSGALG00000016852
ENSG00000102531	ENSPTRG00000023284	ENSMMUG00000023756	ENSMUSG00000033487	ENSMODG00000011079	ENSOANG00000015550	ENSGALG00000017002
ENSG00000102572	ENSPTRG00000005988	ENSMMUG00000009173	ENSMUSG00000063410	ENSMODG00000008378	ENSOANG00000005462	ENSGALG00000016885
ENSG00000102580	ENSPTRG00000005976	ENSMMUG00000005841	ENSMUSG00000022136	ENSMODG00000008985	ENSOANG00000014915	ENSGALG00000016894
ENSG00000102595	ENSPTRG00000005977	ENSMMUG00000005842	ENSMUSG00000042104	ENSMODG00000008835	ENSOANG00000014914	ENSGALG00000016893
ENSG00000102606	ENSPTRG00000006039	ENSMMUG00000013138	ENSMUSG00000031511	ENSMODG00000004481	ENSOANG00000015625	ENSGALG00000016851
ENSG00000102678	ENSPTRG00000005698	ENSMMUG00000009912	ENSMUSG00000021974	ENSMODG00000008336	ENSOANG00000009032	ENSGALG00000017124
ENSG00000102683	ENSPTRG00000005701	ENSMMUG00000001291	ENSMUSG00000035296	ENSMODG00000008369	ENSOANG00000009039	ENSGALG00000017122
ENSG00000102710	ENSPTRG00000005791	ENSMMUG00000003590	ENSMUSG00000027751	ENSMODG00000010085	ENSOANG00000015502	ENSGALG00000017047
ENSG00000102753	ENSPTRG00000005878	ENSMMUG00000020572	ENSMUSG00000021929	ENSMODG00000010829	ENSOANG00000015542	ENSGALG00000017009
ENSG00000102755	ENSPTRG00000005743	ENSMMUG00000021538	ENSMUSG00000029648	ENSMODG00000009128	ENSOANG00000009071	ENSGALG00000017091
ENSG00000102781	ENSPTRG00000005753	ENSMMUG00000004922	ENSMUSG00000041298	ENSMODG00000009220	ENSOANG00000014718	ENSGALG00000017083
ENSG00000102805	ENSPTRG00000005940	ENSMMUG00000021457	ENSMUSG00000022125	ENSMODG00000001150	ENSOANG00000012184	ENSGALG00000016917
ENSG00000102837	ENSPTRG00000005910	ENSMMUG00000002657	ENSMUSG00000022026	ENSMODG00000014735	ENSOANG00000003540	ENSGALG00000016943
ENSG00000102858	ENSPTRG00000007723	ENSMMUG00000001888	ENSMUSG00000022517	ENSMODG00000006596	ENSOANG00000000423	ENSGALG00000007616
ENSG00000102878	ENSPTRG00000034007	ENSMMUG00000005906	ENSMUSG00000033249	ENSMODG00000006228	ENSOANG00000002419	ENSGALG00000003224
ENSG00000102890	ENSPTRG00000008220	ENSMMUG00000020259	ENSMUSG00000014791	ENSMODG00000006128	ENSOANG00000015197	ENSGALG00000001759
ENSG00000102893	ENSPTRG00000008090	ENSMMUG00000004718	ENSMUSG00000036879	ENSMODG00000012900	ENSOANG00000002156	ENSGALG00000004004
ENSG00000102897	ENSPTRG00000007853	ENSMMUG00000016752	ENSMUSG00000030922	ENSMODG00000007076	ENSOANG00000014289	ENSGALG00000002273
ENSG00000102900	ENSPTRG00000008142	ENSMMUG00000013778	ENSMUSG00000032939	ENSMODG00000013408	ENSOANG00000013754	ENSGALG00000003010
ENSG00000102901	ENSPTRG00000008246	ENSMMUG00000007802	ENSMUSG00000036672	ENSMODG00000005562	ENSOANG00000005197	ENSGALG00000001539
ENSG00000102908	ENSPTRG00000008283	ENSMMUG00000018255	ENSMUSG00000003847	ENSMODG00000002743	ENSOANG00000002367	ENSGALG00000000671
ENSG00000102921	ENSPTRG00000008096	ENSMMUG00000018978	ENSMUSG00000031652	ENSMODG00000012970	ENSOANG00000000582	ENSGALG00000003907
ENSG00000102924	ENSPTRG00000008097	ENSMMUG00000022217	ENSMUSG00000031654	ENSMODG00000012983	ENSOANG00000000583	ENSGALG00000003894
ENSG00000102934	ENSPTRG00000008151	ENSMMUG00000008924	ENSMUSG00000031775	ENSMODG00000013509	ENSOANG00000013745	ENSGALG00000001391
ENSG00000102935	ENSPTRG00000008099	ENSMMUG00000021261	ENSMUSG00000045333	ENSMODG00000012988	ENSOANG00000000584	ENSGALG00000003891
ENSG00000102967	ENSPTRG00000008333	ENSMMUG00000023312	ENSMUSG00000031730	ENSMODG00000002480	ENSOANG00000006391	ENSGALG00000000802
ENSG00000102970	ENSPTRG00000008154	ENSMMUG00000018202	ENSMUSG00000031780	ENSMODG00000025755	ENSOANG00000020488	ENSGALG00000024466
ENSG00000102974	ENSPTRG00000008235	ENSMMUG00000009798	ENSMUSG00000005698	ENSMODG00000005757	ENSOANG00000004762	ENSGALG00000001817
ENSG00000102978	ENSPTRG00000008157	ENSMMUG00000020474	ENSMUSG00000031783	ENSMODG00000013540	ENSOANG00000009337	ENSGALG00000001168
ENSG00000102981	ENSPTRG00000008239	ENSMMUG00000009806	ENSMUSG00000005699	ENSMODG00000005697	ENSOANG00000004480	ENSGALG00000001214
ENSG00000102984	ENSPTRG00000008328	ENSMMUG00000016716	ENSMUSG00000031728	ENSMODG00000002425	ENSOANG00000008189	ENSGALG00000000817
ENSG00000102996	ENSPTRG00000008173	ENSMMUG00000007052	ENSMUSG00000031790	ENSMODG00000014071	ENSOANG00000012117	ENSGALG00000001007
ENSG00000103005	ENSPTRG00000008172	ENSMMUG00000022669	ENSMUSG00000031792	ENSMODG00000014067	ENSOANG00000012118	ENSGALG00000000904
ENSG00000103021	ENSPTRG00000008176	ENSMMUG00000019446	ENSMUSG00000036598	ENSMODG00000014138	ENSOANG00000012114	ENSGALG00000000886
ENSG00000103034	ENSPTRG00000008181	ENSMMUG00000014618	ENSMUSG00000036564	ENSMODG00000014164	ENSOANG00000012111	ENSGALG00000000874
ENSG00000103035	ENSPTRG00000008343	ENSMMUG00000011125	ENSMUSG00000039067	ENSMODG00000002631	ENSOANG00000005083	ENSGALG00000000707
ENSG00000103037	ENSPTRG00000008182	ENSMMUG00000014621	ENSMUSG00000031671	ENSMODG00000014173	ENSOANG00000012110	ENSGALG00000002247
ENSG00000103042	ENSPTRG00000008184	ENSMMUG00000006001	ENSMUSG00000036534	ENSMODG00000014234	ENSOANG00000012107	ENSGALG00000002313
ENSG00000103043	ENSPTRG00000008313	ENSMMUG00000020421	ENSMUSG00000010936	ENSMODG00000014308	ENSOANG00000001165	ENSGALG00000002458
ENSG00000103044	ENSPTRG00000008273	ENSMMUG00000010922	ENSMUSG00000031910	ENSMODG00000003201	ENSOANG00000002358	ENSGALG00000000630
ENSG00000103047	ENSPTRG00000008272	ENSMMUG00000022177	ENSMUSG00000041949	ENSMODG00000003215	ENSOANG00000002357	ENSGALG00000000624
ENSG00000103051	ENSPTRG00000008304	ENSMMUG00000003171	ENSMUSG00000031753	ENSMODG00000014387	ENSOANG00000001160	ENSGALG00000002603
ENSG00000103056	ENSPTRG00000008267	ENSMMUG00000019496	ENSMUSG00000031906	ENSMODG00000005091	ENSOANG00000010981	ENSGALG00000000780
ENSG00000103064	ENSPTRG00000008263	ENSMMUG00000002064	ENSMUSG00000031904	ENSMODG00000005077	ENSOANG00000010975	ENSGALG00000000860
ENSG00000103066	ENSPTRG00000008262	ENSMMUG00000010147	ENSMUSG00000031903	ENSMODG00000005139	ENSOANG00000010974	ENSGALG00000000771
ENSG00000103067	ENSPTRG00000008261	ENSMMUG00000021846	ENSMUSG00000084128	ENSMODG00000005183	ENSOANG00000010972	ENSGALG00000003374
ENSG00000103089	ENSPTRG00000008350	ENSMMUG00000008381	ENSMUSG00000033579	ENSMODG00000014640	ENSOANG00000012891	ENSGALG00000002775
ENSG00000103091	ENSPTRG00000008351	ENSMMUG00000023471	ENSMUSG00000031959	ENSMODG00000014658	ENSOANG00000012892	ENSGALG00000002798
ENSG00000103126	ENSPTRG00000007537	ENSMMUG00000000605	ENSMUSG00000024182	ENSMODG00000016665	ENSOANG00000000859	ENSGALG00000007480
ENSG00000103154	ENSPTRG00000008406	ENSMMUG00000029071	ENSMUSG00000031837	ENSMODG00000005038	ENSOANG00000013780	ENSGALG00000003309
ENSG00000103160	ENSPTRG00000008409	ENSMMUG00000020055	ENSMUSG00000034189	ENSMODG00000004950	ENSOANG00000011393	ENSGALG00000003273
ENSG00000103174	ENSPTRG00000007735	ENSMMUG00000011499	ENSMUSG00000023143	ENSMODG00000005871	ENSOANG00000008714	ENSGALG00000002084
ENSG00000103175	ENSPTRG00000008415	ENSMMUG00000004442	ENSMUSG00000023336	ENSMODG00000004832	ENSOANG00000011339	ENSGALG00000005503
ENSG00000103187	ENSPTRG00000008419	ENSMMUG00000007039	ENSMUSG00000031827	ENSMODG00000004760	ENSOANG00000011343	ENSGALG00000017644
ENSG00000103196	ENSPTRG00000008422	ENSMMUG00000011245	ENSMUSG00000031825	ENSMODG00000004706	ENSOANG00000011346	ENSGALG00000005692
ENSG00000103222	ENSPTRG00000007812	ENSMMUG00000005914	ENSMUSG00000023088	ENSMODG00000004194	ENSOANG00000005124	ENSGALG00000006646
ENSG00000103227	ENSPTRG00000007569	ENSMMUG00000011133	ENSMUSG00000002279	ENSMODG00000016897	ENSOANG00000013038	ENSGALG00000005281
ENSG00000103241	ENSPTRG00000008439	ENSMMUG00000019503	ENSMUSG00000042812	ENSMODG00000004542	ENSOANG00000007633	ENSGALG00000005728
ENSG00000103245	ENSPTRG00000007561	ENSMMUG00000006455	ENSMUSG00000002280	ENSMODG00000016805	ENSOANG00000013720	ENSGALG00000005365
ENSG00000103248	ENSPTRG00000008440	ENSMMUG00000019500	ENSMUSG00000031816	ENSMODG00000004537	ENSOANG00000003740	ENSGALG00000005724
ENSG00000103249	ENSPTRG00000007594	ENSMMUG00000021518	ENSMUSG00000036636	ENSMODG00000016179	ENSOANG00000002751	ENSGALG00000007561
ENSG00000103254	ENSPTRG00000007558	ENSMMUG00000011521	ENSMUSG00000057411	ENSMODG00000016777	ENSOANG00000011167	ENSGALG00000021364
ENSG00000103257	ENSPTRG00000008450	ENSMMUG00000001595	ENSMUSG00000040010	ENSMODG00000004407	ENSOANG00000003735	ENSGALG00000005845
ENSG00000103264	ENSPTRG00000008444	ENSMMUG00000017610	ENSMUSG00000031811	ENSMODG00000004509	ENSOANG00000003739	ENSGALG00000005779
ENSG00000103274	ENSPTRG00000007758	ENSMMUG00000020614	ENSMUSG00000022503	ENSMODG00000005249	ENSOANG00000002157	ENSGALG00000007241
ENSG00000103310	ENSPTRG00000007856	ENSMMUG00000016759	ENSMUSG00000030911	ENSMODG00000007237	ENSOANG00000002223	ENSGALG00000002428
ENSG00000103316	ENSPTRG00000007858	ENSMMUG00000016764	ENSMUSG00000030905	ENSMODG00000007259	ENSOANG00000006874	ENSGALG00000002484
ENSG00000103319	ENSPTRG00000007877	ENSMMUG00000017725	ENSMUSG00000035064	ENSMODG00000007732	ENSOANG00000003263	ENSGALG00000006982
ENSG00000103351	ENSPTRG00000007702	ENSMMUG00000007569	ENSMUSG00000014232	ENSMODG00000016420	ENSOANG00000010329	ENSGALG00000013395
ENSG00000103375	ENSPTRG00000007905	ENSMMUG00000010472	ENSMUSG00000030762	ENSMODG00000016305	ENSOANG00000001476	ENSGALG00000005988
ENSG00000103381	ENSPTRG00000007787	ENSMMUG00000002323	ENSMUSG00000065979	ENSMODG00000004769	ENSOANG00000004964	ENSGALG00000002940
ENSG00000103415	ENSPTRG00000007720	ENSMMUG00000009901	ENSMUSG00000004070	ENSMODG00000006633	ENSOANG00000002417	ENSGALG00000007638
ENSG00000103449	ENSPTRG00000008108	ENSMMUG00000017200	ENSMUSG00000031665	ENSMODG00000013114	ENSOANG00000013399	ENSGALG00000003739
ENSG00000103460	ENSPTRG00000008110	ENSMMUG00000013967	ENSMUSG00000043668	ENSMODG00000013118	ENSOANG00000013400	ENSGALG00000003737
ENSG00000103489	ENSPTRG00000007819	ENSMMUG00000017131	ENSMUSG00000030657	ENSMODG00000005904	ENSOANG00000009533	ENSGALG00000006757
ENSG00000103494	ENSPTRG00000008117	ENSMMUG00000020580	ENSMUSG00000033282	ENSMODG00000013180	ENSOANG00000013406	ENSGALG00000003602
ENSG00000103522	ENSPTRG00000007914	ENSMMUG00000008252	ENSMUSG00000030745	ENSMODG00000015469	ENSOANG00000014810	ENSGALG00000006318
ENSG00000103528	ENSPTRG00000007829	ENSMMUG00000014757	ENSMUSG00000058420	ENSMODG00000006147	ENSOANG00000014403	ENSGALG00000006845
ENSG00000103534	ENSPTRG00000007831	ENSMMUG00000013329	ENSMUSG00000030650	ENSMODG00000006227	ENSOANG00000003219	ENSGALG00000006911
ENSG00000103540	ENSPTRG00000007834	ENSMMUG00000013334	ENSMUSG00000033904	ENSMODG00000006278	ENSOANG00000003217	ENSGALG00000006925
ENSG00000103546	ENSPTRG00000008126	ENSMMUG00000020238	ENSMUSG00000055368	ENSMODG00000013227	ENSOANG00000011092	ENSGALG00000003560
ENSG00000103591	ENSPTRG00000007202	ENSMMUG00000015456	ENSMUSG00000037257	ENSMODG00000009585	ENSOANG00000013557	ENSGALG00000007887
ENSG00000103599	ENSPTRG00000007205	ENSMMUG00000015458	ENSMUSG00000037801	ENSMODG00000009566	ENSOANG00000013556	ENSGALG00000007909
ENSG00000103642	ENSPTRG00000007143	ENSMMUG00000003544	ENSMUSG00000032370	ENSMODG00000011098	ENSOANG00000014411	ENSGALG00000003505
ENSG00000103647	ENSPTRG00000007218	ENSMMUG00000006356	ENSMUSG00000041729	ENSMODG00000009371	ENSOANG00000013538	ENSGALG00000008043
ENSG00000103657	ENSPTRG00000007151	ENSMMUG00000012117	ENSMUSG00000038664	ENSMODG00000010971	ENSOANG00000011146	ENSGALG00000003381
ENSG00000103671	ENSPTRG00000007160	ENSMMUG00000009882	ENSMUSG00000032386	ENSMODG00000010743	ENSOANG00000013357	ENSGALG00000021491
ENSG00000103707	ENSPTRG00000007171	ENSMMUG00000014834	ENSMUSG00000059183	ENSMODG00000010418	ENSOANG00000002562	ENSGALG00000007353
ENSG00000103710	ENSPTRG00000007173	ENSMMUG00000004029	ENSMUSG00000041696	ENSMODG00000010404	ENSOANG00000002563	ENSGALG00000007349
ENSG00000103723	ENSPTRG00000007381	ENSMMUG00000000617	ENSMUSG00000062444	ENSMODG00000001982	ENSOANG00000013362	ENSGALG00000002136
ENSG00000103740	ENSPTRG00000007337	ENSMMUG00000011839	ENSMUSG00000032281	ENSMODG00000011666	ENSOANG00000005966	ENSGALG00000003286
ENSG00000103742	ENSPTRG00000007180	ENSMMUG00000021788	ENSMUSG00000032816	ENSMODG00000010244	ENSOANG00000011112	ENSGALG00000007410
ENSG00000103769	ENSPTRG00000007188	ENSMMUG00000008006	ENSMUSG00000004771	ENSMODG00000009810	ENSOANG00000002201	ENSGALG00000007615
ENSG00000103811	ENSPTRG00000007352	ENSMMUG00000010093	ENSMUSG00000032359	ENSMODG00000019444	ENSOANG00000022455	ENSGALG00000008259
ENSG00000103966	ENSPTRG00000006964	ENSMMUG00000003846	ENSMUSG00000027293	ENSMODG00000017946	ENSOANG00000001975	ENSGALG00000008950
ENSG00000103978	ENSPTRG00000006972	ENSMMUG00000014515	ENSMUSG00000033808	ENSMODG00000017923	ENSOANG00000022135	ENSGALG00000009018
ENSG00000103995	ENSPTRG00000007047	ENSMMUG00000009829	ENSMUSG00000068394	ENSMODG00000002582	ENSOANG00000012940	ENSGALG00000005642
ENSG00000104044	ENSPTRG00000006834	ENSMMUG00000012027	ENSMUSG00000030450	ENSMODG00000000700	ENSOANG00000022583	ENSGALG00000016740
ENSG00000104047	ENSPTRG00000007058	ENSMMUG00000013496	ENSMUSG00000023330	ENSMODG00000002394	ENSOANG00000010180	ENSGALG00000005673
ENSG00000104059	ENSPTRG00000006843	ENSMMUG00000019340	ENSMUSG00000030518	ENSMODG00000011845	ENSOANG00000010371	ENSGALG00000003944
ENSG00000104064	ENSPTRG00000007064	ENSMMUG00000002879	ENSMUSG00000027361	ENSMODG00000002253	ENSOANG00000006878	ENSGALG00000023440
ENSG00000104140	ENSPTRG00000006934	ENSMMUG00000003155	ENSMUSG00000034226	ENSMODG00000000207	ENSOANG00000009308	ENSGALG00000008476
ENSG00000104142	ENSPTRG00000006936	ENSMMUG00000014539	ENSMUSG00000034216	ENSMODG00000000200	ENSOANG00000001057	ENSGALG00000008496
ENSG00000104164	ENSPTRG00000007038	ENSMMUG00000004449	ENSMUSG00000005804	ENSMODG00000017628	ENSOANG00000009314	ENSGALG00000005736
ENSG00000104205	ENSPTRG00000020312	ENSMMUG00000021153	ENSMUSG00000025915	ENSMODG00000007920	ENSOANG00000002312	ENSGALG00000015525
ENSG00000104213	ENSPTRG00000020022	ENSMMUG00000001153	ENSMUSG00000031595	ENSMODG00000019049	ENSOANG00000005839	ENSGALG00000013617
ENSG00000104221	ENSPTRG00000020163	ENSMMUG00000003212	ENSMUSG00000031487	ENSMODG00000010822	ENSOANG00000009718	ENSGALG00000003124
ENSG00000104228	ENSPTRG00000020103	ENSMMUG00000010092	ENSMUSG00000022043	ENSMODG00000015914	ENSOANG00000011269	ENSGALG00000016595
ENSG00000104290	ENSPTRG00000020122	ENSMMUG00000007486	ENSMUSG00000007989	ENSMODG00000008701	ENSOANG00000006312	ENSGALG00000016627
ENSG00000104299	ENSPTRG00000020125	ENSMMUG00000019723	ENSMUSG00000021975	ENSMODG00000008755	ENSOANG00000010536	ENSGALG00000016631
ENSG00000104321	ENSPTRG00000020340	ENSMMUG00000010748	ENSMUSG00000032769	ENSMODG00000007215	ENSOANG00000013522	ENSGALG00000015632
ENSG00000104325	ENSPTRG00000020408	ENSMMUG00000006663	ENSMUSG00000028223	ENSMODG00000007644	ENSOANG00000011997	ENSGALG00000015913
ENSG00000104327	ENSPTRG00000020409	ENSMMUG00000006664	ENSMUSG00000028222	ENSMODG00000007628	ENSOANG00000011998	ENSGALG00000015914
ENSG00000104331	ENSPTRG00000020271	ENSMMUG00000014650	ENSMUSG00000066324	ENSMODG00000008961	ENSOANG00000005030	ENSGALG00000015421
ENSG00000104341	ENSPTRG00000020448	ENSMMUG00000008926	ENSMUSG00000022257	ENSMODG00000006848	ENSOANG00000003683	ENSGALG00000016005
ENSG00000104343	ENSPTRG00000020348	ENSMMUG00000009755	ENSMUSG00000025939	ENSMODG00000006979	ENSOANG00000008597	ENSGALG00000019468
ENSG00000104365	ENSPTRG00000020202	ENSMMUG00000008351	ENSMUSG00000031537	ENSMODG00000010216	ENSOANG00000000711	ENSGALG00000003740
ENSG00000104368	ENSPTRG00000020201	ENSMMUG00000014432	ENSMUSG00000031538	ENSMODG00000010225	ENSOANG00000000713	ENSGALG00000003709
ENSG00000104375	ENSPTRG00000020462	ENSMMUG00000028952	ENSMUSG00000022329	ENSMODG00000006474	ENSOANG00000002852	ENSGALG00000016015
ENSG00000104388	ENSPTRG00000020284	ENSMMUG00000017038	ENSMUSG00000047187	ENSMODG00000008556	ENSOANG00000005041	ENSGALG00000015450
ENSG00000104408	ENSPTRG00000020505	ENSMMUG00000011359	ENSMUSG00000022336	ENSMODG00000005232	ENSOANG00000002269	ENSGALG00000016093
ENSG00000104412	ENSPTRG00000020506	ENSMMUG00000019260	ENSMUSG00000022337	ENSMODG00000004954	ENSOANG00000001413	ENSGALG00000016097
ENSG00000104413	ENSPTRG00000020430	ENSMMUG00000021112	ENSMUSG00000040728	ENSMODG00000007268	ENSOANG00000004746	ENSGALG00000015968
ENSG00000104415	ENSPTRG00000020602	ENSMMUG00000010199	ENSMUSG00000005124	ENSMODG00000001114	ENSOANG00000010062	ENSGALG00000016220
ENSG00000104427	ENSPTRG00000020361	ENSMMUG00000001653	ENSMUSG00000043542	ENSMODG00000006695	ENSOANG00000008159	ENSGALG00000015734
ENSG00000104497	ENSPTRG00000020380	ENSMMUG00000007694	ENSMUSG00000027534	ENSMODG00000006200	ENSOANG00000014703	ENSGALG00000015794
ENSG00000104522	ENSPTRG00000020662	ENSMMUG00000014664	ENSMUSG00000022570	ENSMODG00000011191	ENSOANG00000003528	ENSGALG00000016129
ENSG00000104524	ENSPTRG00000020661	ENSMMUG00000014666	ENSMUSG00000022571	ENSMODG00000011203	ENSOANG00000003530	ENSGALG00000016130
ENSG00000104537	ENSPTRG00000023152	ENSMMUG00000018008	ENSMUSG00000055114	ENSMODG00000001929	ENSOANG00000014084	ENSGALG00000016360
ENSG00000104549	ENSPTRG00000020572	ENSMMUG00000003535	ENSMUSG00000022351	ENSMODG00000001811	ENSOANG00000014091	ENSGALG00000016331
ENSG00000104611	ENSPTRG00000020034	ENSMMUG00000000129	ENSMUSG00000053886	ENSMODG00000009920	ENSOANG00000005363	ENSGALG00000010122
ENSG00000104671	ENSPTRG00000020134	ENSMMUG00000013735	ENSMUSG00000031516	ENSMODG00000019010	ENSOANG00000004843	ENSGALG00000010298
ENSG00000104679	ENSPTRG00000020076	ENSMMUG00000016655	ENSMUSG00000034194	ENSMODG00000016809	ENSOANG00000013877	ENSGALG00000000405
ENSG00000104714	ENSPTRG00000019937	ENSMMUG00000007764	ENSMUSG00000051978	ENSMODG00000014233	ENSOANG00000004692	ENSGALG00000016355
ENSG00000104722	ENSPTRG00000020087	ENSMMUG00000000639	ENSMUSG00000022054	ENSMODG00000016740	ENSOANG00000009795	ENSGALG00000000317
ENSG00000104723	ENSPTRG00000020012	ENSMMUG00000007068	ENSMUSG00000039530	ENSMODG00000019065	ENSOANG00000015005	ENSGALG00000013674
ENSG00000104728	ENSPTRG00000019942	ENSMMUG00000009472	ENSMUSG00000071176	ENSMODG00000014194	ENSOANG00000014123	ENSGALG00000016350
ENSG00000104731	ENSPTRG00000008449	ENSMMUG00000022867	ENSMUSG00000040263	ENSMODG00000004427	ENSOANG00000003737	ENSGALG00000007860
ENSG00000104738	ENSPTRG00000020230	ENSMMUG00000015360	ENSMUSG00000022673	ENSMODG00000010213	ENSOANG00000007265	ENSGALG00000012915
ENSG00000104763	ENSPTRG00000020027	ENSMMUG00000015497	ENSMUSG00000031591	ENSMODG00000019036	ENSOANG00000009921	ENSGALG00000013599
ENSG00000104765	ENSPTRG00000020097	ENSMMUG00000023646	ENSMUSG00000022051	ENSMODG00000016685	ENSOANG00000012138	ENSGALG00000000231
ENSG00000104880	ENSPTRG00000010387	ENSMMUG00000008406	ENSMUSG00000004568	ENSMODG00000015139	ENSOANG00000009603	ENSGALG00000003572
ENSG00000104883	ENSPTRG00000010388	ENSMMUG00000008409	ENSMUSG00000069633	ENSMODG00000015117	ENSOANG00000013450	ENSGALG00000003561
ENSG00000104885	ENSPTRG00000010225	ENSMMUG00000010107	ENSMUSG00000061589	ENSMODG00000004662	ENSOANG00000010015	ENSGALG00000000843
ENSG00000104886	ENSPTRG00000010226	ENSMMUG00000010109	ENSMUSG00000035278	ENSMODG00000004671	ENSOANG00000013647	ENSGALG00000000835
ENSG00000104980	ENSPTRG00000010412	ENSMMUG00000006542	ENSMUSG00000002949	ENSMODG00000005061	ENSOANG00000010261	ENSGALG00000000352
ENSG00000105053	ENSPTRG00000011330	ENSMMUG00000010837	ENSMUSG00000002205	ENSMODG00000012521	ENSOANG00000002721	ENSGALG00000020725
ENSG00000105072	ENSPTRG00000010646	ENSMMUG00000028852	ENSMUSG00000052794	ENSMODG00000014929	ENSOANG00000007244	ENSGALG00000021883
ENSG00000105171	ENSPTRG00000010779	ENSMMUG00000017424	ENSMUSG00000030423	ENSMODG00000012701	ENSOANG00000020512	ENSGALG00000023673
ENSG00000105173	ENSPTRG00000010782	ENSMMUG00000020668	ENSMUSG00000002068	ENSMODG00000012680	ENSOANG00000014148	ENSGALG00000004494
ENSG00000105185	ENSPTRG00000010791	ENSMMUG00000015395	ENSMUSG00000030417	ENSMODG00000012326	ENSOANG00000012723	ENSGALG00000004648
ENSG00000105186	ENSPTRG00000010792	ENSMMUG00000008041	ENSMUSG00000034867	ENSMODG00000012322	ENSOANG00000012724	ENSGALG00000004671
ENSG00000105229	ENSPTRG00000010290	ENSMMUG00000011018	ENSMUSG00000004934	ENSMODG00000000765	ENSOANG00000006291	ENSGALG00000001836
ENSG00000105289	ENSPTRG00000010274	ENSMMUG00000028930	ENSMUSG00000034917	ENSMODG00000000580	ENSOANG00000006294	ENSGALG00000000748
ENSG00000105428	ENSPTRG00000010331	ENSMMUG00000012312	ENSMUSG00000044526	ENSMODG00000001148	ENSOANG00000014150	ENSGALG00000021594
ENSG00000105486	ENSPTRG00000011225	ENSMMUG00000014591	ENSMUSG00000056394	ENSMODG00000013344	ENSOANG00000002678	ENSGALG00000013384
ENSG00000105643	ENSPTRG00000010690	ENSMMUG00000007401	ENSMUSG00000002910	ENSMODG00000011475	ENSOANG00000013069	ENSGALG00000003527
ENSG00000105647	ENSPTRG00000010694	ENSMMUG00000003162	ENSMUSG00000031834	ENSMODG00000001734	ENSOANG00000001300	ENSGALG00000003428
ENSG00000105662	ENSPTRG00000010719	ENSMMUG00000006509	ENSMUSG00000003575	ENSMODG00000003607	ENSOANG00000004567	ENSGALG00000003304
ENSG00000105664	ENSPTRG00000010720	ENSMMUG00000006511	ENSMUSG00000031849	ENSMODG00000003651	ENSOANG00000002729	ENSGALG00000003283
ENSG00000105669	ENSPTRG00000010723	ENSMMUG00000023291	ENSMUSG00000055681	ENSMODG00000003729	ENSOANG00000004571	ENSGALG00000003153
ENSG00000105696	ENSPTRG00000010717	ENSMMUG00000009988	ENSMUSG00000035964	ENSMODG00000003550	ENSOANG00000005748	ENSGALG00000021620
ENSG00000105700	ENSPTRG00000010713	ENSMMUG00000016078	ENSMUSG00000055553	ENSMODG00000003489	ENSOANG00000009623	ENSGALG00000021619
ENSG00000105778	ENSPTRG00000019058	ENSMMUG00000011770	ENSMUSG00000029787	ENSMODG00000021550	ENSOANG00000020899	ENSGALG00000012205
ENSG00000105784	ENSPTRG00000019370	ENSMMUG00000006766	ENSMUSG00000040570	ENSMODG00000010272	ENSOANG00000004419	ENSGALG00000008954
ENSG00000105792	ENSPTRG00000019383	ENSMMUG00000023654	ENSMUSG00000040473	ENSMODG00000010440	ENSOANG00000006303	ENSGALG00000009026
ENSG00000105810	ENSPTRG00000019400	ENSMMUG00000008698	ENSMUSG00000040274	ENSMODG00000010772	ENSOANG00000012122	ENSGALG00000009476
ENSG00000105821	ENSPTRG00000019552	ENSMMUG00000003430	ENSMUSG00000029014	ENSMODG00000017229	ENSOANG00000015052	ENSGALG00000008249
ENSG00000105849	ENSPTRG00000018962	ENSMMUG00000009609	ENSMUSG00000020561	ENSMODG00000001402	ENSOANG00000009616	ENSGALG00000010863
ENSG00000105851	ENSPTRG00000019573	ENSMMUG00000011385	ENSMUSG00000020573	ENSMODG00000016386	ENSOANG00000003171	ENSGALG00000008081
ENSG00000105855	ENSPTRG00000018965	ENSMMUG00000006898	ENSMUSG00000025321	ENSMODG00000001388	ENSOANG00000007511	ENSGALG00000010875
ENSG00000105856	ENSPTRG00000019575	ENSMMUG00000015409	ENSMUSG00000002996	ENSMODG00000016376	ENSOANG00000003174	ENSGALG00000008050
ENSG00000105865	ENSPTRG00000019579	ENSMMUG00000030219	ENSMUSG00000020648	ENSMODG00000016361	ENSOANG00000003179	ENSGALG00000023661
ENSG00000105875	ENSPTRG00000019725	ENSMMUG00000002317	ENSMUSG00000058486	ENSMODG00000014097	ENSOANG00000005003	ENSGALG00000011724
ENSG00000105880	ENSPTRG00000019426	ENSMMUG00000014919	ENSMUSG00000029755	ENSMODG00000016468	ENSOANG00000022114	ENSGALG00000009129
ENSG00000105894	ENSPTRG00000019735	ENSMMUG00000011836	ENSMUSG00000029838	ENSMODG00000013899	ENSOANG00000005016	ENSGALG00000012893
ENSG00000105926	ENSPTRG00000018993	ENSMMUG00000016936	ENSMUSG00000038388	ENSMODG00000000740	ENSOANG00000008427	ENSGALG00000010988
ENSG00000105928	ENSPTRG00000018994	ENSMMUG00000016938	ENSMUSG00000029821	ENSMODG00000000728	ENSOANG00000008431	ENSGALG00000010997
ENSG00000105929	ENSPTRG00000019746	ENSMMUG00000006547	ENSMUSG00000038600	ENSMODG00000013805	ENSOANG00000000430	ENSGALG00000012810
ENSG00000105953	ENSPTRG00000019149	ENSMMUG00000002651	ENSMUSG00000020456	ENSMODG00000016121	ENSOANG00000004579	ENSGALG00000014155
ENSG00000105976	ENSPTRG00000019614	ENSMMUG00000006779	ENSMUSG00000009376	ENSMODG00000015822	ENSOANG00000015031	ENSGALG00000009390
ENSG00000105982	ENSPTRG00000019914	ENSMMUG00000011748	ENSMUSG00000029130	ENSMODG00000005073	ENSOANG00000006144	ENSGALG00000006387
ENSG00000105989	ENSPTRG00000019617	ENSMMUG00000021725	ENSMUSG00000010797	ENSMODG00000015792	ENSOANG00000008766	ENSGALG00000009367
ENSG00000105997	ENSPTRG00000019012	ENSMMUG00000012813	ENSMUSG00000079560	ENSMODG00000000494	ENSOANG00000009165	ENSGALG00000011054
ENSG00000106003	ENSPTRG00000018864	ENSMMUG00000016074	ENSMUSG00000029570	ENSMODG00000000130	ENSOANG00000004317	ENSGALG00000004284
ENSG00000106006	ENSPTRG00000039535	ENSMMUG00000013457	ENSMUSG00000043219	ENSMODG00000000472	ENSOANG00000009168	ENSGALG00000011059
ENSG00000106009	ENSPTRG00000018865	ENSMMUG00000004087	ENSMUSG00000000148	ENSMODG00000000176	ENSOANG00000004324	ENSGALG00000004348
ENSG00000106012	ENSPTRG00000018866	ENSMMUG00000006458	ENSMUSG00000036555	ENSMODG00000000162	ENSOANG00000004322	ENSGALG00000004329
ENSG00000106018	ENSPTRG00000019929	ENSMMUG00000009611	ENSMUSG00000011171	ENSMODG00000005472	ENSOANG00000006114	ENSGALG00000006575
ENSG00000106025	ENSPTRG00000019624	ENSMMUG00000023310	ENSMUSG00000029669	ENSMODG00000015495	ENSOANG00000012371	ENSGALG00000009029
ENSG00000106028	ENSPTRG00000019778	ENSMMUG00000022442	ENSMUSG00000029911	ENSMODG00000013601	ENSOANG00000014444	ENSGALG00000012876
ENSG00000106031	ENSPTRG00000028643	ENSMMUG00000013463	ENSMUSG00000038203	ENSMODG00000000449	ENSOANG00000009173	ENSGALG00000011072
ENSG00000106034	ENSPTRG00000019626	ENSMMUG00000002435	ENSMUSG00000062980	ENSMODG00000015486	ENSOANG00000005654	ENSGALG00000009002
ENSG00000106038	ENSPTRG00000019022	ENSMMUG00000013464	ENSMUSG00000005503	ENSMODG00000000447	ENSOANG00000009174	ENSGALG00000011077
ENSG00000106069	ENSPTRG00000019030	ENSMMUG00000008329	ENSMUSG00000004633	ENSMODG00000015321	ENSOANG00000009180	ENSGALG00000011164
ENSG00000106070	ENSPTRG00000019191	ENSMMUG00000019992	ENSMUSG00000020176	ENSMODG00000009212	ENSOANG00000000283	ENSGALG00000013100
ENSG00000106080	ENSPTRG00000019035	ENSMMUG00000012528	ENSMUSG00000038074	ENSMODG00000015306	ENSOANG00000010833	ENSGALG00000011181
ENSG00000106086	ENSPTRG00000019036	ENSMMUG00000012529	ENSMUSG00000005225	ENSMODG00000015303	ENSOANG00000010831	ENSGALG00000011185
ENSG00000106100	ENSPTRG00000019040	ENSMMUG00000012547	ENSMUSG00000038058	ENSMODG00000015275	ENSOANG00000010829	ENSGALG00000011535
ENSG00000106105	ENSPTRG00000019042	ENSMMUG00000004719	ENSMUSG00000029777	ENSMODG00000021163	ENSOANG00000006262	ENSGALG00000005694
ENSG00000106113	ENSPTRG00000019043	ENSMMUG00000011758	ENSMUSG00000003476	ENSMODG00000021162	ENSOANG00000008095	ENSGALG00000005657
ENSG00000106123	ENSPTRG00000019796	ENSMMUG00000016218	ENSMUSG00000029869	ENSMODG00000000983	ENSOANG00000012537	ENSGALG00000014749
ENSG00000106125	ENSPTRG00000019046	ENSMMUG00000011761	ENSMUSG00000038022	ENSMODG00000020872	ENSOANG00000011753	ENSGALG00000005188
ENSG00000106128	ENSPTRG00000019048	ENSMMUG00000011764	ENSMUSG00000004654	ENSMODG00000020873	ENSOANG00000008760	ENSGALG00000005212
ENSG00000106236	ENSPTRG00000019440	ENSMMUG00000011970	ENSMUSG00000059991	ENSMODG00000008390	ENSOANG00000001934	ENSGALG00000003562
ENSG00000106244	ENSPTRG00000019450	ENSMMUG00000001460	ENSMUSG00000029623	ENSMODG00000001324	ENSOANG00000007726	ENSGALG00000004698
ENSG00000106245	ENSPTRG00000019451	ENSMMUG00000000427	ENSMUSG00000038722	ENSMODG00000001329	ENSOANG00000007727	ENSGALG00000004705
ENSG00000106263	ENSPTRG00000018860	ENSMMUG00000015529	ENSMUSG00000056076	ENSMODG00000009778	ENSOANG00000004314	ENSGALG00000004269
ENSG00000106266	ENSPTRG00000018859	ENSMMUG00000022074	ENSMUSG00000029560	ENSMODG00000009754	ENSOANG00000004312	ENSGALG00000004255
ENSG00000106305	ENSPTRG00000018903	ENSMMUG00000030420	ENSMUSG00000029610	ENSMODG00000008128	ENSOANG00000002794	ENSGALG00000003400
ENSG00000106341	ENSPTRG00000019052	ENSMMUG00000022485	ENSMUSG00000002930	ENSMODG00000013286	ENSOANG00000011607	ENSGALG00000012226
ENSG00000106410	ENSPTRG00000019828	ENSMMUG00000020609	ENSMUSG00000029736	ENSMODG00000001675	ENSOANG00000007774	ENSGALG00000019041
ENSG00000106460	ENSPTRG00000018937	ENSMMUG00000005159	ENSMUSG00000029571	ENSMODG00000014178	ENSOANG00000010645	ENSGALG00000010720
ENSG00000106477	ENSPTRG00000019697	ENSMMUG00000009496	ENSMUSG00000029790	ENSMODG00000014526	ENSOANG00000011470	ENSGALG00000008103
ENSG00000106483	ENSPTRG00000019092	ENSMMUG00000021089	ENSMUSG00000021319	ENSMODG00000012593	ENSOANG00000011609	ENSGALG00000012073
ENSG00000106511	ENSPTRG00000018946	ENSMMUG00000004976	ENSMUSG00000036144	ENSMODG00000001656	ENSOANG00000004095	ENSGALG00000010794
ENSG00000106524	ENSPTRG00000018950	ENSMMUG00000017041	ENSMUSG00000036188	ENSMODG00000001600	ENSOANG00000012340	ENSGALG00000010804
ENSG00000106537	ENSPTRG00000018952	ENSMMUG00000017049	ENSMUSG00000020577	ENSMODG00000001551	ENSOANG00000013497	ENSGALG00000010819
ENSG00000106541	ENSPTRG00000018953	ENSMMUG00000017050	ENSMUSG00000020581	ENSMODG00000001544	ENSOANG00000013496	ENSGALG00000010825
ENSG00000106546	ENSPTRG00000018955	ENSMMUG00000012203	ENSMUSG00000019256	ENSMODG00000001528	ENSOANG00000009611	ENSGALG00000010836
ENSG00000106571	ENSPTRG00000019117	ENSMMUG00000013614	ENSMUSG00000021318	ENSMODG00000002714	ENSOANG00000010699	ENSGALG00000012329
ENSG00000106588	ENSPTRG00000019120	ENSMMUG00000022451	ENSMUSG00000015671	ENSMODG00000002328	ENSOANG00000010697	ENSGALG00000019598
ENSG00000106617	ENSPTRG00000019889	ENSMMUG00000010943	ENSMUSG00000028944	ENSMODG00000004614	ENSOANG00000006167	ENSGALG00000006219
ENSG00000106682	ENSPTRG00000019287	ENSMMUG00000006205	ENSMUSG00000040731	ENSMODG00000013851	ENSOANG00000004334	ENSGALG00000001313
ENSG00000106688	ENSPTRG00000020739	ENSMMUG00000000135	ENSMUSG00000024935	ENSMODG00000015399	ENSOANG00000013192	ENSGALG00000010187
ENSG00000106689	ENSPTRG00000021351	ENSMMUG00000003671	ENSMUSG00000000247	ENSMODG00000019739	ENSOANG00000003099	ENSGALG00000001124
ENSG00000106692	ENSPTRG00000021224	ENSMMUG00000002669	ENSMUSG00000028414	ENSMODG00000014646	ENSOANG00000004195	ENSGALG00000015443
ENSG00000106701	ENSPTRG00000021222	ENSMMUG00000002665	ENSMUSG00000054752	ENSMODG00000014650	ENSOANG00000004196	ENSGALG00000015442
ENSG00000106733	ENSPTRG00000021030	ENSMMUG00000010400	ENSMUSG00000037847	ENSMODG00000001966	ENSOANG00000011647	ENSGALG00000015156
ENSG00000106772	ENSPTRG00000021038	ENSMMUG00000001043	ENSMUSG00000039126	ENSMODG00000012786	ENSOANG00000013813	ENSGALG00000015167
ENSG00000106780	ENSPTRG00000021303	ENSMMUG00000015885	ENSMUSG00000039270	ENSMODG00000019630	ENSOANG00000014651	ENSGALG00000023838
ENSG00000106785	ENSPTRG00000021174	ENSMMUG00000001773	ENSMUSG00000039853	ENSMODG00000012543	ENSOANG00000011133	ENSGALG00000015315
ENSG00000106799	ENSPTRG00000021182	ENSMMUG00000001304	ENSMUSG00000007613	ENSMODG00000012679	ENSOANG00000014872	ENSGALG00000012617
ENSG00000106804	ENSPTRG00000021309	ENSMMUG00000020124	ENSMUSG00000026874	ENSMODG00000019641	ENSOANG00000001103	ENSGALG00000001565
ENSG00000106819	ENSPTRG00000021113	ENSMMUG00000004638	ENSMUSG00000021388	ENSMODG00000016214	ENSOANG00000007011	ENSGALG00000004722
ENSG00000106852	ENSPTRG00000021322	ENSMMUG00000011453	ENSMUSG00000026890	ENSMODG00000019686	ENSOANG00000008201	ENSGALG00000001347
ENSG00000106868	ENSPTRG00000021262	ENSMMUG00000021097	ENSMUSG00000038578	ENSMODG00000005525	ENSOANG00000002517	ENSGALG00000015677
ENSG00000106927	ENSPTRG00000021284	ENSMMUG00000008559	ENSMUSG00000028356	ENSMODG00000004020	ENSOANG00000003126	ENSGALG00000008973
ENSG00000106952	ENSPTRG00000021293	ENSMMUG00000005124	ENSMUSG00000028362	ENSMODG00000019580	ENSOANG00000010613	ENSGALG00000007121
ENSG00000106976	ENSPTRG00000021418	ENSMMUG00000013717	ENSMUSG00000026825	ENSMODG00000005868	ENSOANG00000000394	ENSGALG00000004852
ENSG00000106993	ENSPTRG00000020741	ENSMMUG00000000141	ENSMUSG00000024780	ENSMODG00000015385	ENSOANG00000001511	ENSGALG00000014448
ENSG00000107021	ENSPTRG00000021440	ENSMMUG00000019179	ENSMUSG00000039678	ENSMODG00000006451	ENSOANG00000012174	ENSGALG00000004645
ENSG00000107036	ENSPTRG00000020757	ENSMMUG00000009020	ENSMUSG00000038658	ENSMODG00000015344	ENSOANG00000010088	ENSGALG00000015036
ENSG00000107105	ENSPTRG00000020830	ENSMMUG00000010038	ENSMUSG00000008489	ENSMODG00000003936	ENSOANG00000009634	ENSGALG00000015799
ENSG00000107130	ENSPTRG00000021470	ENSMMUG00000020760	ENSMUSG00000062661	ENSMODG00000007066	ENSOANG00000001037	ENSGALG00000012710
ENSG00000107165	ENSPTRG00000020774	ENSMMUG00000013288	ENSMUSG00000005994	ENSMODG00000015054	ENSOANG00000004481	ENSGALG00000015205
ENSG00000107175	ENSPTRG00000020918	ENSMMUG00000016328	ENSMUSG00000028466	ENSMODG00000007277	ENSOANG00000005239	ENSGALG00000002523
ENSG00000107185	ENSPTRG00000020920	ENSMMUG00000016333	ENSMUSG00000028468	ENSMODG00000007023	ENSOANG00000009626	ENSGALG00000002394
ENSG00000107186	ENSPTRG00000020776	ENSMMUG00000019388	ENSMUSG00000028402	ENSMODG00000015042	ENSOANG00000013531	ENSGALG00000005846
ENSG00000107242	ENSPTRG00000021001	ENSMMUG00000012472	ENSMUSG00000024867	ENSMODG00000003063	ENSOANG00000013264	ENSGALG00000015107
ENSG00000107263	ENSPTRG00000021490	ENSMMUG00000006479	ENSMUSG00000039844	ENSMODG00000012492	ENSOANG00000014783	ENSGALG00000003712
ENSG00000107282	ENSPTRG00000021007	ENSMMUG00000011401	ENSMUSG00000024897	ENSMODG00000002848	ENSOANG00000002093	ENSGALG00000015111
ENSG00000107290	ENSPTRG00000021495	ENSMMUG00000018468	ENSMUSG00000043535	ENSMODG00000012535	ENSOANG00000002694	ENSGALG00000003661
ENSG00000107295	ENSPTRG00000020792	ENSMMUG00000011704	ENSMUSG00000028488	ENSMODG00000014850	ENSOANG00000003340	ENSGALG00000015096
ENSG00000107338	ENSPTRG00000020955	ENSMMUG00000008670	ENSMUSG00000044813	ENSMODG00000003003	ENSOANG00000000882	ENSGALG00000015302
ENSG00000107341	ENSPTRG00000020870	ENSMMUG00000012594	ENSMUSG00000036241	ENSMODG00000003686	ENSOANG00000010218	ENSGALG00000001668
ENSG00000107362	ENSPTRG00000021017	ENSMMUG00000018880	ENSMUSG00000047368	ENSMODG00000002658	ENSOANG00000007639	ENSGALG00000015139
ENSG00000107443	ENSPTRG00000002790	ENSMMUG00000016689	ENSMUSG00000025010	ENSMODG00000004869	ENSOANG00000015791	ENSGALG00000006955
ENSG00000107447	ENSPTRG00000002793	ENSMMUG00000022496	ENSMUSG00000025014	ENSMODG00000004658	ENSOANG00000005141	ENSGALG00000006983
ENSG00000107485	ENSPTRG00000023695	ENSMMUG00000006944	ENSMUSG00000015619	ENSMODG00000016735	ENSOANG00000015442	ENSGALG00000006726
ENSG00000107518	ENSPTRG00000002965	ENSMMUG00000001905	ENSMUSG00000054843	ENSMODG00000009640	ENSOANG00000001553	ENSGALG00000009152
ENSG00000107521	ENSPTRG00000002825	ENSMMUG00000020604	ENSMUSG00000025188	ENSMODG00000003664	ENSOANG00000003472	ENSGALG00000017419
ENSG00000107537	ENSPTRG00000002302	ENSMMUG00000023798	ENSMUSG00000026664	ENSMODG00000016858	ENSOANG00000015408	ENSGALG00000014565
ENSG00000107562	ENSPTRG00000029899	ENSMMUG00000012181	ENSMUSG00000061353	ENSMODG00000009971	ENSOANG00000000657	ENSGALG00000006265
ENSG00000107566	ENSPTRG00000002841	ENSMMUG00000018470	ENSMUSG00000025198	ENSMODG00000010668	ENSOANG00000002484	ENSGALG00000003308
ENSG00000107581	ENSPTRG00000002988	ENSMMUG00000008994	ENSMUSG00000024991	ENSMODG00000009316	ENSOANG00000007359	ENSGALG00000009328
ENSG00000107593	ENSPTRG00000002845	ENSMMUG00000010818	ENSMUSG00000037578	ENSMODG00000010614	ENSOANG00000015212	ENSGALG00000005766
ENSG00000107611	ENSPTRG00000002326	ENSMMUG00000016069	ENSMUSG00000026726	ENSMODG00000009905	ENSOANG00000006974	ENSGALG00000008704
ENSG00000107614	ENSPTRG00000002327	ENSMMUG00000003192	ENSMUSG00000026723	ENSMODG00000009844	ENSOANG00000022730	ENSGALG00000008686
ENSG00000107651	ENSPTRG00000003001	ENSMMUG00000009561	ENSMUSG00000055319	ENSMODG00000008685	ENSOANG00000001533	ENSGALG00000009466
ENSG00000107679	ENSPTRG00000003010	ENSMMUG00000013040	ENSMUSG00000040268	ENSMODG00000008263	ENSOANG00000007865	ENSGALG00000009534
ENSG00000107731	ENSPTRG00000002600	ENSMMUG00000005998	ENSMUSG00000020099	ENSMODG00000008754	ENSOANG00000004338	ENSGALG00000004569
ENSG00000107736	ENSPTRG00000002603	ENSMMUG00000014733	ENSMUSG00000012819	ENSMODG00000000318	ENSOANG00000011743	ENSGALG00000004653
ENSG00000107738	ENSPTRG00000002605	ENSMMUG00000012967	ENSMUSG00000020101	ENSMODG00000000324	ENSOANG00000011744	ENSGALG00000004673
ENSG00000107758	ENSPTRG00000002631	ENSMMUG00000015714	ENSMUSG00000021816	ENSMODG00000000220	ENSOANG00000000322	ENSGALG00000005243
ENSG00000107789	ENSPTRG00000002715	ENSMMUG00000004766	ENSMUSG00000024896	ENSMODG00000016492	ENSOANG00000005756	ENSGALG00000003695
ENSG00000107807	ENSPTRG00000002867	ENSMMUG00000017667	ENSMUSG00000025215	ENSMODG00000011900	ENSOANG00000007318	ENSGALG00000007831
ENSG00000107819	ENSPTRG00000002864	ENSMMUG00000022620	ENSMUSG00000025212	ENSMODG00000011922	ENSOANG00000007319	ENSGALG00000023621
ENSG00000107821	ENSPTRG00000002865	ENSMMUG00000017668	ENSMUSG00000025213	ENSMODG00000011907	ENSOANG00000007323	ENSGALG00000007837
ENSG00000107854	ENSPTRG00000002749	ENSMMUG00000007478	ENSMUSG00000024811	ENSMODG00000006738	ENSOANG00000000256	ENSGALG00000014614
ENSG00000107859	ENSPTRG00000002886	ENSMMUG00000022753	ENSMUSG00000025229	ENSMODG00000011378	ENSOANG00000007822	ENSGALG00000005613
ENSG00000107862	ENSPTRG00000002887	ENSMMUG00000002985	ENSMUSG00000025224	ENSMODG00000011370	ENSOANG00000007818	ENSGALG00000005637
ENSG00000107864	ENSPTRG00000002753	ENSMMUG00000015050	ENSMUSG00000039652	ENSMODG00000006673	ENSOANG00000015723	ENSGALG00000006912
ENSG00000107872	ENSPTRG00000002890	ENSMMUG00000002996	ENSMUSG00000025226	ENSMODG00000011280	ENSOANG00000001987	ENSGALG00000005684
ENSG00000107874	ENSPTRG00000002891	ENSMMUG00000003000	ENSMUSG00000036748	ENSMODG00000011276	ENSOANG00000001988	ENSGALG00000005687
ENSG00000107882	ENSPTRG00000002895	ENSMMUG00000004396	ENSMUSG00000025231	ENSMODG00000011242	ENSOANG00000001655	ENSGALG00000008096
ENSG00000107897	ENSPTRG00000002380	ENSMMUG00000016410	ENSMUSG00000026781	ENSMODG00000008472	ENSOANG00000006034	ENSGALG00000007519
ENSG00000107929	ENSPTRG00000002235	ENSMMUG00000005279	ENSMUSG00000033499	ENSMODG00000005957	ENSOANG00000006100	ENSGALG00000006672
ENSG00000107938	ENSPTRG00000003040	ENSMMUG00000008535	ENSMUSG00000039990	ENSMODG00000010414	ENSOANG00000014188	ENSGALG00000013685
ENSG00000107949	ENSPTRG00000003043	ENSMMUG00000008541	ENSMUSG00000030983	ENSMODG00000010449	ENSOANG00000002143	ENSGALG00000006617
ENSG00000107951	ENSPTRG00000033794	ENSMMUG00000003001	ENSMUSG00000024234	ENSMODG00000007924	ENSOANG00000006046	ENSGALG00000007351
ENSG00000107954	ENSPTRG00000002916	ENSMMUG00000007064	ENSMUSG00000006435	ENSMODG00000011020	ENSOANG00000001631	ENSGALG00000008281
ENSG00000107960	ENSPTRG00000002919	ENSMMUG00000015323	ENSMUSG00000042694	ENSMODG00000011003	ENSOANG00000001628	ENSGALG00000008304
ENSG00000107984	ENSPTRG00000002511	ENSMMUG00000010847	ENSMUSG00000024868	ENSMODG00000016421	ENSOANG00000007031	ENSGALG00000003814
ENSG00000108018	ENSPTRG00000002931	ENSMMUG00000000433	ENSMUSG00000043531	ENSMODG00000010737	ENSOANG00000001604	ENSGALG00000008465
ENSG00000108021	ENSPTRG00000002258	ENSMMUG00000013180	ENSMUSG00000033799	ENSMODG00000018504	ENSOANG00000015462	ENSGALG00000008171
ENSG00000108039	ENSPTRG00000002934	ENSMMUG00000015117	ENSMUSG00000025027	ENSMODG00000010676	ENSOANG00000001602	ENSGALG00000008523
ENSG00000108061	ENSPTRG00000002941	ENSMMUG00000017206	ENSMUSG00000024976	ENSMODG00000010356	ENSOANG00000001591	ENSGALG00000008771
ENSG00000108091	ENSPTRG00000002524	ENSMMUG00000018198	ENSMUSG00000048701	ENSMODG00000017019	ENSOANG00000013054	ENSGALG00000003165
ENSG00000108094	ENSPTRG00000002418	ENSMMUG00000002469	ENSMUSG00000024231	ENSMODG00000006944	ENSOANG00000006068	ENSGALG00000007095
ENSG00000108100	ENSPTRG00000002421	ENSMMUG00000006713	ENSMUSG00000024286	ENSMODG00000006764	ENSOANG00000006080	ENSGALG00000007076
ENSG00000108175	ENSPTRG00000002668	ENSMMUG00000008790	ENSMUSG00000007817	ENSMODG00000001116	ENSOANG00000005178	ENSGALG00000004850
ENSG00000108176	ENSPTRG00000002546	ENSMMUG00000019425	ENSMUSG00000036764	ENSMODG00000017247	ENSOANG00000012157	ENSGALG00000002769
ENSG00000108179	ENSPTRG00000002669	ENSMMUG00000003189	ENSMUSG00000021868	ENSMODG00000001128	ENSOANG00000005176	ENSGALG00000004809
ENSG00000108219	ENSPTRG00000002686	ENSMMUG00000013895	ENSMUSG00000037824	ENSMODG00000001556	ENSOANG00000010864	ENSGALG00000002414
ENSG00000108244	ENSPTRG00000009137	ENSMMUG00000001505	ENSMUSG00000006777	ENSMODG00000013577	ENSOANG00000002901	ENSGALG00000019717
ENSG00000108255	ENSPTRG00000008946	ENSMMUG00000012855	ENSMUSG00000000724	ENSMODG00000019325	ENSOANG00000012646	ENSGALG00000004035
ENSG00000108256	ENSPTRG00000008947	ENSMMUG00000012856	ENSMUSG00000037857	ENSMODG00000019327	ENSOANG00000012647	ENSGALG00000004042
ENSG00000108264	ENSPTRG00000009054	ENSMMUG00000021911	ENSMUSG00000018651	ENSMODG00000002560	ENSOANG00000011505	ENSGALG00000005452
ENSG00000108270	ENSPTRG00000009051	ENSMMUG00000021669	ENSMUSG00000018697	ENSMODG00000003279	ENSOANG00000011510	ENSGALG00000005420
ENSG00000108272	ENSPTRG00000009048	ENSMMUG00000000620	ENSMUSG00000034449	ENSMODG00000003316	ENSOANG00000011513	ENSGALG00000005403
ENSG00000108278	ENSPTRG00000009043	ENSMMUG00000007918	ENSMUSG00000020526	ENSMODG00000003379	ENSOANG00000011518	ENSGALG00000005364
ENSG00000108292	ENSPTRG00000009072	ENSMMUG00000002637	ENSMUSG00000038437	ENSMODG00000012598	ENSOANG00000021412	ENSGALG00000001574
ENSG00000108296	ENSPTRG00000009077	ENSMMUG00000002944	ENSMUSG00000018541	ENSMODG00000012627	ENSOANG00000001231	ENSGALG00000001624
ENSG00000108306	ENSPTRG00000009090	ENSMMUG00000030060	ENSMUSG00000020883	ENSMODG00000012737	ENSOANG00000011737	ENSGALG00000001682
ENSG00000108370	ENSPTRG00000009552	ENSMMUG00000014521	ENSMUSG00000020599	ENSMODG00000004332	ENSOANG00000008064	ENSGALG00000004060
ENSG00000108375	ENSPTRG00000034322	ENSMMUG00000007004	ENSMUSG00000034177	ENSMODG00000014712	ENSOANG00000004578	ENSGALG00000001028
ENSG00000108381	ENSPTRG00000008568	ENSMMUG00000030388	ENSMUSG00000020774	ENSMODG00000011129	ENSOANG00000012703	ENSGALG00000004669
ENSG00000108384	ENSPTRG00000009458	ENSMMUG00000009133	ENSMUSG00000007646	ENSMODG00000014643	ENSOANG00000008491	ENSGALG00000005055
ENSG00000108405	ENSPTRG00000008580	ENSMMUG00000008260	ENSMUSG00000020787	ENSMODG00000020506	ENSOANG00000003459	ENSGALG00000001573
ENSG00000108406	ENSPTRG00000009471	ENSMMUG00000022042	ENSMUSG00000018425	ENSMODG00000014468	ENSOANG00000008516	ENSGALG00000005126
ENSG00000108423	ENSPTRG00000009476	ENSMMUG00000019303	ENSMUSG00000020513	ENSMODG00000014323	ENSOANG00000002225	ENSGALG00000005173
ENSG00000108443	ENSPTRG00000009477	ENSMMUG00000019305	ENSMUSG00000020516	ENSMODG00000014313	ENSOANG00000002226	ENSGALG00000005198
ENSG00000108469	ENSPTRG00000009651	ENSMMUG00000021635	ENSMUSG00000020752	ENSMODG00000007532	ENSOANG00000015844	ENSGALG00000002424
ENSG00000108479	ENSPTRG00000009654	ENSMMUG00000021765	ENSMUSG00000020766	ENSMODG00000007636	ENSOANG00000012912	ENSGALG00000002311
ENSG00000108506	ENSPTRG00000009496	ENSMMUG00000007242	ENSMUSG00000018068	ENSMODG00000014273	ENSOANG00000002229	ENSGALG00000005269
ENSG00000108510	ENSPTRG00000009497	ENSMMUG00000023750	ENSMUSG00000034297	ENSMODG00000014293	ENSOANG00000002228	ENSGALG00000005230
ENSG00000108551	ENSPTRG00000008831	ENSMMUG00000006493	ENSMUSG00000049892	ENSMODG00000004765	ENSOANG00000001260	ENSGALG00000004860
ENSG00000108557	ENSPTRG00000008833	ENSMMUG00000023377	ENSMUSG00000062115	ENSMODG00000014082	ENSOANG00000012280	ENSGALG00000004888
ENSG00000108578	ENSPTRG00000008959	ENSMMUG00000001026	ENSMUSG00000020840	ENSMODG00000009909	ENSOANG00000012661	ENSGALG00000004259
ENSG00000108587	ENSPTRG00000008962	ENSMMUG00000023698	ENSMUSG00000010392	ENSMODG00000009955	ENSOANG00000012668	ENSGALG00000004326
ENSG00000108588	ENSPTRG00000009522	ENSMMUG00000016761	ENSMUSG00000078622	ENSMODG00000009940	ENSOANG00000013142	ENSGALG00000000564
ENSG00000108591	ENSPTRG00000008842	ENSMMUG00000021409	ENSMUSG00000020537	ENSMODG00000014031	ENSOANG00000006771	ENSGALG00000004953
ENSG00000108599	ENSPTRG00000008877	ENSMMUG00000030279	ENSMUSG00000047804	ENSMODG00000010870	ENSOANG00000012706	ENSGALG00000004679
ENSG00000108651	ENSPTRG00000008977	ENSMMUG00000020403	ENSMUSG00000035575	ENSMODG00000019206	ENSOANG00000004279	ENSGALG00000003260
ENSG00000108666	ENSPTRG00000008988	ENSMMUG00000022379	ENSMUSG00000057181	ENSMODG00000019187	ENSOANG00000009545	ENSGALG00000003434
ENSG00000108669	ENSPTRG00000009717	ENSMMUG00000013313	ENSMUSG00000017132	ENSMODG00000001988	ENSOANG00000003476	ENSGALG00000007093
ENSG00000108753	ENSPTRG00000009059	ENSMMUG00000003431	ENSMUSG00000020679	ENSMODG00000019108	ENSOANG00000007132	ENSGALG00000005504
ENSG00000108773	ENSPTRG00000009192	ENSMMUG00000014756	ENSMUSG00000020918	ENSMODG00000014788	ENSOANG00000009954	ENSGALG00000003369
ENSG00000108788	ENSPTRG00000009208	ENSMMUG00000009887	ENSMUSG00000017801	ENSMODG00000014918	ENSOANG00000004620	ENSGALG00000003199
ENSG00000108797	ENSPTRG00000009216	ENSMMUG00000006091	ENSMUSG00000017167	ENSMODG00000015017	ENSOANG00000004285	ENSGALG00000003123
ENSG00000108798	ENSPTRG00000009371	ENSMMUG00000002437	ENSMUSG00000018381	ENSMODG00000012233	ENSOANG00000004676	ENSGALG00000001287
ENSG00000108799	ENSPTRG00000009217	ENSMMUG00000006093	ENSMUSG00000006920	ENSMODG00000015033	ENSOANG00000021372	ENSGALG00000003068
ENSG00000108825	ENSPTRG00000009230	ENSMMUG00000014123	ENSMUSG00000075528	ENSMODG00000015109	ENSOANG00000013149	ENSGALG00000002880
ENSG00000108828	ENSPTRG00000009234	ENSMMUG00000016001	ENSMUSG00000034993	ENSMODG00000015136	ENSOANG00000012075	ENSGALG00000002818
ENSG00000108829	ENSPTRG00000009398	ENSMMUG00000017234	ENSMUSG00000020869	ENSMODG00000020901	ENSOANG00000003022	ENSGALG00000007673
ENSG00000108848	ENSPTRG00000009409	ENSMMUG00000010117	ENSMUSG00000020863	ENSMODG00000012711	ENSOANG00000012492	ENSGALG00000007386
ENSG00000108878	ENSPTRG00000009561	ENSMMUG00000002958	ENSMUSG00000020722	ENSMODG00000004045	ENSOANG00000008057	ENSGALG00000003900
ENSG00000108924	ENSPTRG00000009424	ENSMMUG00000022627	ENSMUSG00000003949	ENSMODG00000014851	ENSOANG00000010288	ENSGALG00000003059
ENSG00000108950	ENSPTRG00000009580	ENSMMUG00000002195	ENSMUSG00000020614	ENSMODG00000004465	ENSOANG00000008071	ENSGALG00000004183
ENSG00000108960	ENSPTRG00000009425	ENSMMUG00000022628	ENSMUSG00000003948	ENSMODG00000014847	ENSOANG00000010289	ENSGALG00000003078
ENSG00000108963	ENSPTRG00000008542	ENSMMUG00000010699	ENSMUSG00000078789	ENSMODG00000010575	ENSOANG00000002701	ENSGALG00000003082
ENSG00000108984	ENSPTRG00000009588	ENSMMUG00000001051	ENSMUSG00000020623	ENSMODG00000006330	ENSOANG00000008075	ENSGALG00000004370
ENSG00000109016	ENSPTRG00000008892	ENSMMUG00000013194	ENSMUSG00000042569	ENSMODG00000001421	ENSOANG00000007735	ENSGALG00000004759
ENSG00000109062	ENSPTRG00000009616	ENSMMUG00000005737	ENSMUSG00000020733	ENSMODG00000006858	ENSOANG00000012584	ENSGALG00000007650
ENSG00000109065	ENSPTRG00000009617	ENSMMUG00000005738	ENSMUSG00000015542	ENSMODG00000006867	ENSOANG00000012585	ENSGALG00000007723
ENSG00000109066	ENSPTRG00000009618	ENSMMUG00000005739	ENSMUSG00000045980	ENSMODG00000006878	ENSOANG00000012586	ENSGALG00000007747
ENSG00000109083	ENSPTRG00000008911	ENSMMUG00000019143	ENSMUSG00000001105	ENSMODG00000019233	ENSOANG00000012207	ENSGALG00000005707
ENSG00000109089	ENSPTRG00000009626	ENSMMUG00000011643	ENSMUSG00000050910	ENSMODG00000007121	ENSOANG00000004375	ENSGALG00000007818
ENSG00000109101	ENSPTRG00000008920	ENSMMUG00000021975	ENSMUSG00000002057	ENSMODG00000019251	ENSOANG00000014185	ENSGALG00000003654
ENSG00000109103	ENSPTRG00000008921	ENSMMUG00000012239	ENSMUSG00000002058	ENSMODG00000019252	ENSOANG00000014183	ENSGALG00000003657
ENSG00000109111	ENSPTRG00000008929	ENSMMUG00000004708	ENSMUSG00000002052	ENSMODG00000019291	ENSOANG00000000148	ENSGALG00000000146
ENSG00000109118	ENSPTRG00000008941	ENSMMUG00000021554	ENSMUSG00000037791	ENSMODG00000019313	ENSOANG00000008692	ENSGALG00000004029
ENSG00000109133	ENSPTRG00000016012	ENSMMUG00000020940	ENSMUSG00000037720	ENSMODG00000020574	ENSOANG00000000329	ENSGALG00000014248
ENSG00000109158	ENSPTRG00000016029	ENSMMUG00000009526	ENSMUSG00000029211	ENSMODG00000020606	ENSOANG00000010304	ENSGALG00000014202
ENSG00000109171	ENSPTRG00000016042	ENSMMUG00000021719	ENSMUSG00000036087	ENSMODG00000020631	ENSOANG00000004487	ENSGALG00000014115
ENSG00000109180	ENSPTRG00000016047	ENSMMUG00000014868	ENSMUSG00000029152	ENSMODG00000020640	ENSOANG00000000842	ENSGALG00000014081
ENSG00000109184	ENSPTRG00000016051	ENSMMUG00000008579	ENSMUSG00000051674	ENSMODG00000020643	ENSOANG00000005193	ENSGALG00000014078
ENSG00000109189	ENSPTRG00000016055	ENSMMUG00000023333	ENSMUSG00000054814	ENSMODG00000020647	ENSOANG00000008879	ENSGALG00000013961
ENSG00000109220	ENSPTRG00000016064	ENSMMUG00000006382	ENSMUSG00000029229	ENSMODG00000020667	ENSOANG00000014096	ENSGALG00000013931
ENSG00000109320	ENSPTRG00000016320	ENSMMUG00000003736	ENSMUSG00000028163	ENSMODG00000020672	ENSOANG00000022123	ENSGALG00000012304
ENSG00000109339	ENSPTRG00000016244	ENSMMUG00000008342	ENSMUSG00000046709	ENSMODG00000020770	ENSOANG00000006227	ENSGALG00000011109
ENSG00000109381	ENSPTRG00000016449	ENSMMUG00000004984	ENSMUSG00000037174	ENSMODG00000000089	ENSOANG00000013760	ENSGALG00000009774
ENSG00000109436	ENSPTRG00000016464	ENSMMUG00000015246	ENSMUSG00000031709	ENSMODG00000000209	ENSOANG00000013540	ENSGALG00000009855
ENSG00000109445	ENSPTRG00000016466	ENSMMUG00000010446	ENSMUSG00000031711	ENSMODG00000000223	ENSOANG00000013166	ENSGALG00000009868
ENSG00000109452	ENSPTRG00000016469	ENSMMUG00000003697	ENSMUSG00000037940	ENSMODG00000000308	ENSOANG00000013164	ENSGALG00000009880
ENSG00000109458	ENSPTRG00000016471	ENSMMUG00000000828	ENSMUSG00000031714	ENSMODG00000000336	ENSOANG00000013925	ENSGALG00000009898
ENSG00000109466	ENSPTRG00000016572	ENSMMUG00000017342	ENSMUSG00000031605	ENSMODG00000002334	ENSOANG00000014478	ENSGALG00000009554
ENSG00000109472	ENSPTRG00000016575	ENSMMUG00000023400	ENSMUSG00000037852	ENSMODG00000002373	ENSOANG00000014480	ENSGALG00000009563
ENSG00000109511	ENSPTRG00000016580	ENSMMUG00000001879	ENSMUSG00000031635	ENSMODG00000002499	ENSOANG00000007455	ENSGALG00000009573
ENSG00000109534	ENSPTRG00000016364	ENSMMUG00000021225	ENSMUSG00000028010	ENSMODG00000005897	ENSOANG00000003665	ENSGALG00000020164
ENSG00000109572	ENSPTRG00000016589	ENSMMUG00000010228	ENSMUSG00000004319	ENSMODG00000003024	ENSOANG00000007442	ENSGALG00000009674
ENSG00000109586	ENSPTRG00000016596	ENSMMUG00000013106	ENSMUSG00000031608	ENSMODG00000025055	ENSOANG00000011495	ENSGALG00000010744
ENSG00000109618	ENSPTRG00000015959	ENSMMUG00000019784	ENSMUSG00000029173	ENSMODG00000000423	ENSOANG00000006687	ENSGALG00000014386
ENSG00000109654	ENSPTRG00000016522	ENSMMUG00000004934	ENSMUSG00000027993	ENSMODG00000001127	ENSOANG00000005287	ENSGALG00000009207
ENSG00000109667	ENSPTRG00000015915	ENSMMUG00000002785	ENSMUSG00000005107	ENSMODG00000001450	ENSOANG00000007038	ENSGALG00000014971
ENSG00000109670	ENSPTRG00000016514	ENSMMUG00000020330	ENSMUSG00000028086	ENSMODG00000001062	ENSOANG00000005283	ENSGALG00000010103
ENSG00000109680	ENSPTRG00000015970	ENSMMUG00000019239	ENSMUSG00000039178	ENSMODG00000000109	ENSOANG00000006700	ENSGALG00000014359
ENSG00000109685	ENSPTRG00000015838	ENSMMUG00000009943	ENSMUSG00000057406	ENSMODG00000004162	ENSOANG00000014321	ENSGALG00000015705
ENSG00000109689	ENSPTRG00000015971	ENSMMUG00000009439	ENSMUSG00000039156	ENSMODG00000000083	ENSOANG00000006701	ENSGALG00000014355
ENSG00000109736	ENSPTRG00000015851	ENSMMUG00000008383	ENSMUSG00000001082	ENSMODG00000003757	ENSOANG00000001782	ENSGALG00000015652
ENSG00000109738	ENSPTRG00000016547	ENSMMUG00000022901	ENSMUSG00000028020	ENSMODG00000001739	ENSOANG00000015656	ENSGALG00000009395
ENSG00000109743	ENSPTRG00000015929	ENSMMUG00000015294	ENSMUSG00000029082	ENSMODG00000001017	ENSOANG00000022178	ENSGALG00000014509
ENSG00000109756	ENSPTRG00000016558	ENSMMUG00000010581	ENSMUSG00000062232	ENSMODG00000002092	ENSOANG00000014970	ENSGALG00000020249
ENSG00000109758	ENSPTRG00000015857	ENSMMUG00000007162	ENSMUSG00000029102	ENSMODG00000003485	ENSOANG00000021232	ENSGALG00000015623
ENSG00000109762	ENSPTRG00000016649	ENSMMUG00000003518	ENSMUSG00000038291	ENSMODG00000004684	ENSOANG00000012290	ENSGALG00000010610
ENSG00000109771	ENSPTRG00000016650	ENSMMUG00000003519	ENSMUSG00000031637	ENSMODG00000004698	ENSOANG00000012291	ENSGALG00000010604
ENSG00000109775	ENSPTRG00000016652	ENSMMUG00000003520	ENSMUSG00000031634	ENSMODG00000004727	ENSOANG00000004307	ENSGALG00000010601
ENSG00000109787	ENSPTRG00000015983	ENSMMUG00000003363	ENSMUSG00000029178	ENSMODG00000020530	ENSOANG00000010416	ENSGALG00000000177
ENSG00000109790	ENSPTRG00000015989	ENSMMUG00000002755	ENSMUSG00000054920	ENSMODG00000020538	ENSOANG00000010322	ENSGALG00000018686
ENSG00000109805	ENSPTRG00000015942	ENSMMUG00000018070	ENSMUSG00000015880	ENSMODG00000000781	ENSOANG00000006664	ENSGALG00000014425
ENSG00000109819	ENSPTRG00000015954	ENSMMUG00000001844	ENSMUSG00000029167	ENSMODG00000000549	ENSOANG00000006680	ENSGALG00000014398
ENSG00000109846	ENSPTRG00000004274	ENSMMUG00000022133	ENSMUSG00000032060	ENSMODG00000014453	ENSOANG00000006525	ENSGALG00000007945
ENSG00000109854	ENSPTRG00000003438	ENSMMUG00000010718	ENSMUSG00000039745	ENSMODG00000009101	ENSOANG00000011287	ENSGALG00000002581
ENSG00000109906	ENSPTRG00000004302	ENSMMUG00000007085	ENSMUSG00000066687	ENSMODG00000014130	ENSOANG00000002692	ENSGALG00000007011
ENSG00000109911	ENSPTRG00000003473	ENSMMUG00000016807	ENSMUSG00000027167	ENSMODG00000009596	ENSOANG00000015151	ENSGALG00000012127
ENSG00000109920	ENSPTRG00000003575	ENSMMUG00000016937	ENSMUSG00000008200	ENSMODG00000019921	ENSOANG00000007909	ENSGALG00000014598
ENSG00000109943	ENSPTRG00000004401	ENSMMUG00000002922	ENSMUSG00000032021	ENSMODG00000012990	ENSOANG00000011158	ENSGALG00000006527
ENSG00000110060	ENSPTRG00000004449	ENSMMUG00000007623	ENSMUSG00000032103	ENSMODG00000004222	ENSOANG00000000406	ENSGALG00000000962
ENSG00000110075	ENSPTRG00000003984	ENSMMUG00000016213	ENSMUSG00000024908	ENSMODG00000021324	ENSOANG00000009636	ENSGALG00000007037
ENSG00000110092	ENSPTRG00000003995	ENSMMUG00000002368	ENSMUSG00000070348	ENSMODG00000004080	ENSOANG00000007416	ENSGALG00000007555
ENSG00000110172	ENSPTRG00000004164	ENSMMUG00000005209	ENSMUSG00000001774	ENSMODG00000003221	ENSOANG00000004604	ENSGALG00000017233
ENSG00000110218	ENSPTRG00000004181	ENSMMUG00000004503	ENSMUSG00000031934	ENSMODG00000000278	ENSOANG00000011723	ENSGALG00000017213
ENSG00000110274	ENSPTRG00000004325	ENSMMUG00000007791	ENSMUSG00000043987	ENSMODG00000013678	ENSOANG00000011542	ENSGALG00000007310
ENSG00000110315	ENSPTRG00000003357	ENSMMUG00000015786	ENSMUSG00000030788	ENSMODG00000008191	ENSOANG00000006073	ENSGALG00000005645
ENSG00000110318	ENSPTRG00000004209	ENSMMUG00000020784	ENSMUSG00000040729	ENSMODG00000000558	ENSOANG00000010490	ENSGALG00000017190
ENSG00000110324	ENSPTRG00000004331	ENSMMUG00000007619	ENSMUSG00000032089	ENSMODG00000013564	ENSOANG00000002342	ENSGALG00000024075
ENSG00000110344	ENSPTRG00000004341	ENSMMUG00000017602	ENSMUSG00000059890	ENSMODG00000013491	ENSOANG00000005343	ENSGALG00000006767
ENSG00000110367	ENSPTRG00000004353	ENSMMUG00000018651	ENSMUSG00000032097	ENSMODG00000013375	ENSOANG00000003751	ENSGALG00000021251
ENSG00000110400	ENSPTRG00000004387	ENSMMUG00000008274	ENSMUSG00000032012	ENSMODG00000013186	ENSOANG00000015255	ENSGALG00000006742
ENSG00000110422	ENSPTRG00000003486	ENSMMUG00000019988	ENSMUSG00000027177	ENSMODG00000009781	ENSOANG00000015138	ENSGALG00000011695
ENSG00000110427	ENSPTRG00000003487	ENSMMUG00000017218	ENSMUSG00000068373	ENSMODG00000009801	ENSOANG00000015134	ENSGALG00000012020
ENSG00000110429	ENSPTRG00000003490	ENSMMUG00000006063	ENSMUSG00000027180	ENSMODG00000009829	ENSOANG00000007403	ENSGALG00000006619
ENSG00000110436	ENSPTRG00000003502	ENSMMUG00000004329	ENSMUSG00000005089	ENSMODG00000019823	ENSOANG00000007391	ENSGALG00000007871
ENSG00000110497	ENSPTRG00000003546	ENSMMUG00000011526	ENSMUSG00000040506	ENSMODG00000019891	ENSOANG00000014521	ENSGALG00000008358
ENSG00000110660	ENSPTRG00000004244	ENSMMUG00000010358	ENSMUSG00000042195	ENSMODG00000014677	ENSOANG00000010460	ENSGALG00000017167
ENSG00000110675	ENSPTRG00000004241	ENSMMUG00000005440	ENSMUSG00000041986	ENSMODG00000014705	ENSOANG00000010462	ENSGALG00000017169
ENSG00000110680	ENSPTRG00000003389	ENSMMUG00000017632	ENSMUSG00000030669	ENSMODG00000007251	ENSOANG00000011255	ENSGALG00000006054
ENSG00000110841	ENSPTRG00000004790	ENSMMUG00000021737	ENSMUSG00000016487	ENSMODG00000014437	ENSOANG00000006286	ENSGALG00000014106
ENSG00000110851	ENSPTRG00000005400	ENSMMUG00000015550	ENSMUSG00000035529	ENSMODG00000001448	ENSOANG00000005526	ENSGALG00000012619
ENSG00000110871	ENSPTRG00000005539	ENSMMUG00000020601	ENSMUSG00000041733	ENSMODG00000003124	ENSOANG00000001789	ENSGALG00000007185
ENSG00000110887	ENSPTRG00000005411	ENSMMUG00000006893	ENSMUSG00000042096	ENSMODG00000002784	ENSOANG00000010143	ENSGALG00000004941
ENSG00000110888	ENSPTRG00000004802	ENSMMUG00000001359	ENSMUSG00000030309	ENSMODG00000012642	ENSOANG00000004769	ENSGALG00000012947
ENSG00000110931	ENSPTRG00000005556	ENSMMUG00000016969	ENSMUSG00000029471	ENSMODG00000012011	ENSOANG00000002742	ENSGALG00000004011
ENSG00000110958	ENSPTRG00000005108	ENSMMUG00000013766	ENSMUSG00000071072	ENSMODG00000019855	ENSOANG00000010129	ENSGALG00000000496
ENSG00000110987	ENSPTRG00000023038	ENSMMUG00000012650	ENSMUSG00000029438	ENSMODG00000012157	ENSOANG00000006214	ENSGALG00000004379
ENSG00000111046	ENSPTRG00000005260	ENSMMUG00000011667	ENSMUSG00000035923	ENSMODG00000020477	ENSOANG00000004854	ENSGALG00000010936
ENSG00000111049	ENSPTRG00000005261	ENSMMUG00000011669	ENSMUSG00000000435	ENSMODG00000020478	ENSOANG00000004853	ENSGALG00000010937
ENSG00000111052	ENSPTRG00000005262	ENSMMUG00000011671	ENSMUSG00000019906	ENSMODG00000020479	ENSOANG00000004852	ENSGALG00000010939
ENSG00000111058	ENSPTRG00000005263	ENSMMUG00000013800	ENSMUSG00000035948	ENSMODG00000020480	ENSOANG00000004851	ENSGALG00000010940
ENSG00000111110	ENSPTRG00000005165	ENSMMUG00000011952	ENSMUSG00000034613	ENSMODG00000014325	ENSOANG00000014788	ENSGALG00000009805
ENSG00000111144	ENSPTRG00000005321	ENSMMUG00000009312	ENSMUSG00000015889	ENSMODG00000007997	ENSOANG00000006608	ENSGALG00000011429
ENSG00000111145	ENSPTRG00000005322	ENSMMUG00000018145	ENSMUSG00000008398	ENSMODG00000007957	ENSOANG00000006606	ENSGALG00000011435
ENSG00000111181	ENSPTRG00000004504	ENSMMUG00000022068	ENSMUSG00000030109	ENSMODG00000018378	ENSOANG00000010941	ENSGALG00000019290
ENSG00000111199	ENSPTRG00000005430	ENSMMUG00000003942	ENSMUSG00000014158	ENSMODG00000004471	ENSOANG00000010408	ENSGALG00000005152
ENSG00000111218	ENSPTRG00000004543	ENSMMUG00000014168	ENSMUSG00000030350	ENSMODG00000018329	ENSOANG00000005194	ENSGALG00000013272
ENSG00000111231	ENSPTRG00000005440	ENSMMUG00000006494	ENSMUSG00000029464	ENSMODG00000011622	ENSOANG00000004785	ENSGALG00000003807
ENSG00000111241	ENSPTRG00000004552	ENSMMUG00000012464	ENSMUSG00000000183	ENSMODG00000018301	ENSOANG00000020755	ENSGALG00000017287
ENSG00000111249	ENSPTRG00000005455	ENSMMUG00000001909	ENSMUSG00000042589	ENSMODG00000012254	ENSOANG00000004793	ENSGALG00000004598
ENSG00000111252	ENSPTRG00000005459	ENSMMUG00000002223	ENSMUSG00000042594	ENSMODG00000012227	ENSOANG00000004795	ENSGALG00000004610
ENSG00000111262	ENSPTRG00000004561	ENSMMUG00000012274	ENSMUSG00000047976	ENSMODG00000024850	ENSOANG00000008085	ENSGALG00000017280
ENSG00000111266	ENSPTRG00000004704	ENSMMUG00000018580	ENSMUSG00000030203	ENSMODG00000018231	ENSOANG00000000734	ENSGALG00000000985
ENSG00000111300	ENSPTRG00000005469	ENSMMUG00000013917	ENSMUSG00000042719	ENSMODG00000002917	ENSOANG00000004803	ENSGALG00000004780
ENSG00000111305	ENSPTRG00000004715	ENSMMUG00000017637	ENSMUSG00000030206	ENSMODG00000018214	ENSOANG00000002878	ENSGALG00000011802
ENSG00000111319	ENSPTRG00000004571	ENSMMUG00000020212	ENSMUSG00000030340	ENSMODG00000018058	ENSOANG00000001688	ENSGALG00000014244
ENSG00000111325	ENSPTRG00000005589	ENSMMUG00000015926	ENSMUSG00000023707	ENSMODG00000012407	ENSOANG00000008083	ENSGALG00000003687
ENSG00000111344	ENSPTRG00000005481	ENSMMUG00000021793	ENSMUSG00000029602	ENSMODG00000003383	ENSOANG00000004409	ENSGALG00000008150
ENSG00000111361	ENSPTRG00000005603	ENSMMUG00000013181	ENSMUSG00000029388	ENSMODG00000012525	ENSOANG00000015331	ENSGALG00000003259
ENSG00000111364	ENSPTRG00000005601	ENSMMUG00000013178	ENSMUSG00000029389	ENSMODG00000012519	ENSOANG00000015332	ENSGALG00000003298
ENSG00000111371	ENSPTRG00000004855	ENSMMUG00000011999	ENSMUSG00000023169	ENSMODG00000025456	ENSOANG00000006345	ENSGALG00000009698
ENSG00000111405	ENSPTRG00000004863	ENSMMUG00000018399	ENSMUSG00000022468	ENSMODG00000009733	ENSOANG00000002118	ENSGALG00000006353
ENSG00000111450	ENSPTRG00000005635	ENSMMUG00000020926	ENSMUSG00000029428	ENSMODG00000015598	ENSOANG00000001875	ENSGALG00000002536
ENSG00000111490	ENSPTRG00000005177	ENSMMUG00000003180	ENSMUSG00000052302	ENSMODG00000017603	ENSOANG00000009918	ENSGALG00000009859
ENSG00000111530	ENSPTRG00000005190	ENSMMUG00000008300	ENSMUSG00000020114	ENSMODG00000008937	ENSOANG00000005930	ENSGALG00000009899
ENSG00000111596	ENSPTRG00000005216	ENSMMUG00000014853	ENSMUSG00000020166	ENSMODG00000020387	ENSOANG00000005959	ENSGALG00000010042
ENSG00000111605	ENSPTRG00000005205	ENSMMUG00000002921	ENSMUSG00000055531	ENSMODG00000007123	ENSOANG00000005944	ENSGALG00000019355
ENSG00000111639	ENSPTRG00000004575	ENSMMUG00000018676	ENSMUSG00000030335	ENSMODG00000018063	ENSOANG00000003012	ENSGALG00000014435
ENSG00000111641	ENSPTRG00000004579	ENSMMUG00000018683	ENSMUSG00000038279	ENSMODG00000018077	ENSOANG00000019726	ENSGALG00000014445
ENSG00000111642	ENSPTRG00000004580	ENSMMUG00000018685	ENSMUSG00000063870	ENSMODG00000018094	ENSOANG00000015700	ENSGALG00000013565
ENSG00000111647	ENSPTRG00000005339	ENSMMUG00000023601	ENSMUSG00000019951	ENSMODG00000005181	ENSOANG00000005589	ENSGALG00000011557
ENSG00000111652	ENSPTRG00000004586	ENSMMUG00000009583	ENSMUSG00000030127	ENSMODG00000018110	ENSOANG00000003858	ENSGALG00000014467
ENSG00000111666	ENSPTRG00000005354	ENSMMUG00000020877	ENSMUSG00000060002	ENSMODG00000002564	ENSOANG00000005575	ENSGALG00000012769
ENSG00000111670	ENSPTRG00000005356	ENSMMUG00000012562	ENSMUSG00000035311	ENSMODG00000002612	ENSOANG00000005574	ENSGALG00000012763
ENSG00000111679	ENSPTRG00000004601	ENSMMUG00000010203	ENSMUSG00000004266	ENSMODG00000018156	ENSOANG00000012769	ENSGALG00000014561
ENSG00000111684	ENSPTRG00000004604	ENSMMUG00000010210	ENSMUSG00000004270	ENSMODG00000018163	ENSOANG00000008658	ENSGALG00000014570
ENSG00000111696	ENSPTRG00000005370	ENSMMUG00000006350	ENSMUSG00000054027	ENSMODG00000002283	ENSOANG00000005557	ENSGALG00000012734
ENSG00000111711	ENSPTRG00000004759	ENSMMUG00000010859	ENSMUSG00000030245	ENSMODG00000017801	ENSOANG00000014151	ENSGALG00000013175
ENSG00000111725	ENSPTRG00000005520	ENSMMUG00000019860	ENSMUSG00000029513	ENSMODG00000015269	ENSOANG00000009517	ENSGALG00000007373
ENSG00000111726	ENSPTRG00000004765	ENSMMUG00000020808	ENSMUSG00000030282	ENSMODG00000017742	ENSOANG00000011047	ENSGALG00000013229
ENSG00000111727	ENSPTRG00000005375	ENSMMUG00000022571	ENSMUSG00000020246	ENSMODG00000002178	ENSOANG00000005549	ENSGALG00000012718
ENSG00000111732	ENSPTRG00000004640	ENSMMUG00000019134	ENSMUSG00000040627	ENSMODG00000018002	ENSOANG00000007150	ENSGALG00000014280
ENSG00000111752	ENSPTRG00000004647	ENSMMUG00000017843	ENSMUSG00000040669	ENSMODG00000017995	ENSOANG00000001574	ENSGALG00000014263
ENSG00000111785	ENSPTRG00000005392	ENSMMUG00000009236	ENSMUSG00000035620	ENSMODG00000001629	ENSOANG00000005533	ENSGALG00000012642
ENSG00000111817	ENSPTRG00000018529	ENSMMUG00000007409	ENSMUSG00000039497	ENSMODG00000017846	ENSOANG00000002200	ENSGALG00000014963
ENSG00000111832	ENSPTRG00000018534	ENSMMUG00000007415	ENSMUSG00000019782	ENSMODG00000017837	ENSOANG00000012468	ENSGALG00000014953
ENSG00000111834	ENSPTRG00000018535	ENSMMUG00000001805	ENSMUSG00000039552	ENSMODG00000017836	ENSOANG00000012472	ENSGALG00000013281
ENSG00000111837	ENSPTRG00000017722	ENSMMUG00000005532	ENSMUSG00000021363	ENSMODG00000010363	ENSOANG00000007190	ENSGALG00000012770
ENSG00000111845	ENSPTRG00000017719	ENSMMUG00000018787	ENSMUSG00000038683	ENSMODG00000010339	ENSOANG00000007187	ENSGALG00000012724
ENSG00000111850	ENSPTRG00000018402	ENSMMUG00000022464	ENSMUSG00000028295	ENSMODG00000018317	ENSOANG00000000547	ENSGALG00000015812
ENSG00000111859	ENSPTRG00000017727	ENSMMUG00000016135	ENSMUSG00000021365	ENSMODG00000010526	ENSOANG00000007193	ENSGALG00000012747
ENSG00000111860	ENSPTRG00000018549	ENSMMUG00000022184	ENSMUSG00000038594	ENSMODG00000017792	ENSOANG00000009500	ENSGALG00000014892
ENSG00000111863	ENSPTRG00000017728	ENSMMUG00000004347	ENSMUSG00000058022	ENSMODG00000010539	ENSOANG00000007195	ENSGALG00000012741
ENSG00000111875	ENSPTRG00000018554	ENSMMUG00000008526	ENSMUSG00000019857	ENSMODG00000017789	ENSOANG00000008809	ENSGALG00000014887
ENSG00000111877	ENSPTRG00000018553	ENSMMUG00000008525	ENSMUSG00000058298	ENSMODG00000017791	ENSOANG00000008808	ENSGALG00000014883
ENSG00000111885	ENSPTRG00000018558	ENSMMUG00000013304	ENSMUSG00000003746	ENSMODG00000017780	ENSOANG00000008806	ENSGALG00000014878
ENSG00000111886	ENSPTRG00000018418	ENSMMUG00000019530	ENSMUSG00000023267	ENSMODG00000018278	ENSOANG00000000528	ENSGALG00000015776
ENSG00000111906	ENSPTRG00000018573	ENSMMUG00000015317	ENSMUSG00000000295	ENSMODG00000017712	ENSOANG00000020120	ENSGALG00000014841
ENSG00000111913	ENSPTRG00000017782	ENSMMUG00000017497	ENSMUSG00000036006	ENSMODG00000011722	ENSOANG00000011121	ENSGALG00000013624
ENSG00000111961	ENSPTRG00000018688	ENSMMUG00000004893	ENSMUSG00000015305	ENSMODG00000016847	ENSOANG00000012316	ENSGALG00000012342
ENSG00000112031	ENSPTRG00000018722	ENSMMUG00000014259	ENSMUSG00000019774	ENSMODG00000008487	ENSOANG00000003594	ENSGALG00000013609
ENSG00000112033	ENSPTRG00000018082	ENSMMUG00000015904	ENSMUSG00000002250	ENSMODG00000013778	ENSOANG00000001077	ENSGALG00000002588
ENSG00000112038	ENSPTRG00000018723	ENSMMUG00000022691	ENSMUSG00000000766	ENSMODG00000008382	ENSOANG00000014619	ENSGALG00000013616
ENSG00000112039	ENSPTRG00000018084	ENSMMUG00000015906	ENSMUSG00000007570	ENSMODG00000013771	ENSOANG00000014575	ENSGALG00000002561
ENSG00000112041	ENSPTRG00000018087	ENSMMUG00000005064	ENSMUSG00000037446	ENSMODG00000013758	ENSOANG00000014987	ENSGALG00000006370
ENSG00000112053	ENSPTRG00000018095	ENSMMUG00000008442	ENSMUSG00000036196	ENSMODG00000013715	ENSOANG00000009985	ENSGALG00000000844
ENSG00000112077	ENSPTRG00000018261	ENSMMUG00000012079	ENSMUSG00000023926	ENSMODG00000018849	ENSOANG00000008253	ENSGALG00000016684
ENSG00000112078	ENSPTRG00000018104	ENSMMUG00000014508	ENSMUSG00000005936	ENSMODG00000013553	ENSOANG00000010150	ENSGALG00000000511
ENSG00000112139	ENSPTRG00000018124	ENSMMUG00000003725	ENSMUSG00000043557	ENSMODG00000013337	ENSOANG00000013169	ENSGALG00000010145
ENSG00000112146	ENSPTRG00000018287	ENSMMUG00000005340	ENSMUSG00000001366	ENSMODG00000018806	ENSOANG00000002341	ENSGALG00000016320
ENSG00000112164	ENSPTRG00000018131	ENSMMUG00000023387	ENSMUSG00000024027	ENSMODG00000013178	ENSOANG00000013162	ENSGALG00000010078
ENSG00000112167	ENSPTRG00000018132	ENSMMUG00000015747	ENSMUSG00000045107	ENSMODG00000013170	ENSOANG00000013161	ENSGALG00000010070
ENSG00000112175	ENSPTRG00000018300	ENSMMUG00000011858	ENSMUSG00000032179	ENSMODG00000018782	ENSOANG00000020513	ENSGALG00000016293
ENSG00000112183	ENSPTRG00000017749	ENSMMUG00000011384	ENSMUSG00000038132	ENSMODG00000010899	ENSOANG00000011865	ENSGALG00000012712
ENSG00000112186	ENSPTRG00000017750	ENSMMUG00000001990	ENSMUSG00000021373	ENSMODG00000010920	ENSOANG00000011863	ENSGALG00000012715
ENSG00000112208	ENSPTRG00000018307	ENSMMUG00000018002	ENSMUSG00000042215	ENSMODG00000018721	ENSOANG00000001399	ENSGALG00000016280
ENSG00000112210	ENSPTRG00000018308	ENSMMUG00000018003	ENSMUSG00000004768	ENSMODG00000018720	ENSOANG00000001398	ENSGALG00000016279
ENSG00000112234	ENSPTRG00000018438	ENSMMUG00000001659	ENSMUSG00000040410	ENSMODG00000018121	ENSOANG00000001299	ENSGALG00000015490
ENSG00000112242	ENSPTRG00000023584	ENSMMUG00000017649	ENSMUSG00000016477	ENSMODG00000011331	ENSOANG00000005511	ENSGALG00000012680
ENSG00000112246	ENSPTRG00000018447	ENSMMUG00000022285	ENSMUSG00000019913	ENSMODG00000018087	ENSOANG00000008943	ENSGALG00000015466
ENSG00000112249	ENSPTRG00000018448	ENSMMUG00000022287	ENSMUSG00000038774	ENSMODG00000018082	ENSOANG00000008944	ENSGALG00000015465
ENSG00000112280	ENSPTRG00000018329	ENSMMUG00000005577	ENSMUSG00000026147	ENSMODG00000018579	ENSOANG00000014937	ENSGALG00000015970
ENSG00000112282	ENSPTRG00000018601	ENSMMUG00000017544	ENSMUSG00000019984	ENSMODG00000017578	ENSOANG00000010194	ENSGALG00000002787
ENSG00000112293	ENSPTRG00000017775	ENSMMUG00000022119	ENSMUSG00000021340	ENSMODG00000011599	ENSOANG00000010209	ENSGALG00000012666
ENSG00000112297	ENSPTRG00000018459	ENSMMUG00000008120	ENSMUSG00000019866	ENSMODG00000018025	ENSOANG00000003899	ENSGALG00000015345
ENSG00000112308	ENSPTRG00000017780	ENSMMUG00000002682	ENSMUSG00000019132	ENSMODG00000011671	ENSOANG00000011124	ENSGALG00000013628
ENSG00000112309	ENSPTRG00000018334	ENSMMUG00000017557	ENSMUSG00000026156	ENSMODG00000018561	ENSOANG00000020352	ENSGALG00000015952
ENSG00000112312	ENSPTRG00000017781	ENSMMUG00000017495	ENSMUSG00000006715	ENSMODG00000011682	ENSOANG00000011123	ENSGALG00000013626
ENSG00000112319	ENSPTRG00000018619	ENSMMUG00000005745	ENSMUSG00000010461	ENSMODG00000017518	ENSOANG00000001885	ENSGALG00000013987
ENSG00000112333	ENSPTRG00000018472	ENSMMUG00000023767	ENSMUSG00000019803	ENSMODG00000018005	ENSOANG00000000775	ENSGALG00000015305
ENSG00000112335	ENSPTRG00000018473	ENSMMUG00000020366	ENSMUSG00000019804	ENSMODG00000017999	ENSOANG00000000772	ENSGALG00000015304
ENSG00000112339	ENSPTRG00000018630	ENSMMUG00000004802	ENSMUSG00000019977	ENSMODG00000017499	ENSOANG00000002684	ENSGALG00000013962
ENSG00000112357	ENSPTRG00000018638	ENSMMUG00000016382	ENSMUSG00000020003	ENSMODG00000017434	ENSOANG00000011627	ENSGALG00000013874
ENSG00000112365	ENSPTRG00000018487	ENSMMUG00000003678	ENSMUSG00000019826	ENSMODG00000017966	ENSOANG00000000926	ENSGALG00000015231
ENSG00000112367	ENSPTRG00000018492	ENSMMUG00000020538	ENSMUSG00000038417	ENSMODG00000017951	ENSOANG00000000932	ENSGALG00000015070
ENSG00000112379	ENSPTRG00000018647	ENSMMUG00000019927	ENSMUSG00000019852	ENSMODG00000017409	ENSOANG00000014799	ENSGALG00000013846
ENSG00000112394	ENSPTRG00000018506	ENSMMUG00000021534	ENSMUSG00000019838	ENSMODG00000017914	ENSOANG00000000636	ENSGALG00000015040
ENSG00000112425	ENSPTRG00000018681	ENSMMUG00000010643	ENSMUSG00000055493	ENSMODG00000016915	ENSOANG00000002508	ENSGALG00000012275
ENSG00000112531	ENSPTRG00000018785	ENSMMUG00000000428	ENSMUSG00000062078	ENSMODG00000006434	ENSOANG00000011161	ENSGALG00000011555
ENSG00000112541	ENSPTRG00000018787	ENSMMUG00000023614	ENSMUSG00000023868	ENSMODG00000006355	ENSOANG00000004294	ENSGALG00000011537
ENSG00000112559	ENSPTRG00000018156	ENSMMUG00000009449	ENSMUSG00000032717	ENSMODG00000012923	ENSOANG00000015440	ENSGALG00000003379
ENSG00000112561	ENSPTRG00000018157	ENSMMUG00000004690	ENSMUSG00000023990	ENSMODG00000012916	ENSOANG00000015438	ENSGALG00000003404
ENSG00000112576	ENSPTRG00000018164	ENSMMUG00000004419	ENSMUSG00000034165	ENSMODG00000012797	ENSOANG00000015433	ENSGALG00000003485
ENSG00000112578	ENSPTRG00000018163	ENSMMUG00000004416	ENSMUSG00000023988	ENSMODG00000012808	ENSOANG00000015434	ENSGALG00000003467
ENSG00000112584	ENSPTRG00000018825	ENSMMUG00000021145	ENSMUSG00000014763	ENSMODG00000005596	ENSOANG00000013741	ENSGALG00000011180
ENSG00000112619	ENSPTRG00000018172	ENSMMUG00000005677	ENSMUSG00000023978	ENSMODG00000019032	ENSOANG00000008464	ENSGALG00000009909
ENSG00000112624	ENSPTRG00000018174	ENSMMUG00000029682	ENSMUSG00000036568	ENSMODG00000019030	ENSOANG00000008462	ENSGALG00000009911
ENSG00000112640	ENSPTRG00000018180	ENSMMUG00000004873	ENSMUSG00000059409	ENSMODG00000019007	ENSOANG00000008456	ENSGALG00000008527
ENSG00000112651	ENSPTRG00000018186	ENSMMUG00000002450	ENSMUSG00000002767	ENSMODG00000018989	ENSOANG00000008451	ENSGALG00000008597
ENSG00000112664	ENSPTRG00000018062	ENSMMUG00000019532	ENSMUSG00000024213	ENSMODG00000013933	ENSOANG00000000127	ENSGALG00000002830
ENSG00000112679	ENSPTRG00000017654	ENSMMUG00000018514	ENSMUSG00000069255	ENSMODG00000008388	ENSOANG00000014901	ENSGALG00000012829
ENSG00000112685	ENSPTRG00000017657	ENSMMUG00000023558	ENSMUSG00000021357	ENSMODG00000008367	ENSOANG00000006327	ENSGALG00000012837
ENSG00000112701	ENSPTRG00000018357	ENSMMUG00000004491	ENSMUSG00000034252	ENSMODG00000018495	ENSOANG00000000941	ENSGALG00000015901
ENSG00000112706	ENSPTRG00000018360	ENSMMUG00000005035	ENSMUSG00000032343	ENSMODG00000018487	ENSOANG00000000945	ENSGALG00000015897
ENSG00000112739	ENSPTRG00000017683	ENSMMUG00000014017	ENSMUSG00000021413	ENSMODG00000009756	ENSOANG00000014951	ENSGALG00000012813
ENSG00000112742	ENSPTRG00000018371	ENSMMUG00000020207	ENSMUSG00000038379	ENSMODG00000018418	ENSOANG00000001287	ENSGALG00000015874
ENSG00000112761	ENSPTRG00000018512	ENSMMUG00000012582	ENSMUSG00000062074	ENSMODG00000017891	ENSOANG00000011591	ENSGALG00000019934
ENSG00000112769	ENSPTRG00000018514	ENSMMUG00000013782	ENSMUSG00000019846	ENSMODG00000017881	ENSOANG00000011587	ENSGALG00000015001
ENSG00000112773	ENSPTRG00000018374	ENSMMUG00000023610	ENSMUSG00000032265	ENSMODG00000018405	ENSOANG00000001285	ENSGALG00000015865
ENSG00000112782	ENSPTRG00000018230	ENSMMUG00000003511	ENSMUSG00000023959	ENSMODG00000018910	ENSOANG00000008266	ENSGALG00000016707
ENSG00000112787	ENSPTRG00000005650	ENSMMUG00000017026	ENSMUSG00000043323	ENSMODG00000015281	ENSOANG00000013855	ENSGALG00000002205
ENSG00000112818	ENSPTRG00000018239	ENSMMUG00000023000	ENSMUSG00000023914	ENSMODG00000018884	ENSOANG00000008275	ENSGALG00000016715
ENSG00000112837	ENSPTRG00000018390	ENSMMUG00000010599	ENSMUSG00000032419	ENSMODG00000018361	ENSOANG00000000556	ENSGALG00000015834
ENSG00000112851	ENSPTRG00000016935	ENSMMUG00000007683	ENSMUSG00000021709	ENSMODG00000019664	ENSOANG00000005023	ENSGALG00000014773
ENSG00000112874	ENSPTRG00000017114	ENSMMUG00000017250	ENSMUSG00000024228	ENSMODG00000019328	ENSOANG00000005459	ENSGALG00000015268
ENSG00000112893	ENSPTRG00000017122	ENSMMUG00000003316	ENSMUSG00000024085	ENSMODG00000001310	ENSOANG00000011397	ENSGALG00000000255
ENSG00000112902	ENSPTRG00000016722	ENSMMUG00000020160	ENSMUSG00000022231	ENSMODG00000002138	ENSOANG00000011586	ENSGALG00000013051
ENSG00000112996	ENSPTRG00000016854	ENSMMUG00000016180	ENSMUSG00000021731	ENSMODG00000020268	ENSOANG00000001659	ENSGALG00000014874
ENSG00000113048	ENSPTRG00000016967	ENSMMUG00000017905	ENSMUSG00000041632	ENSMODG00000001687	ENSOANG00000004072	ENSGALG00000015002
ENSG00000113068	ENSPTRG00000017310	ENSMMUG00000003279	ENSMUSG00000024346	ENSMODG00000011714	ENSOANG00000005804	ENSGALG00000000946
ENSG00000113070	ENSPTRG00000017311	ENSMMUG00000003280	ENSMUSG00000024486	ENSMODG00000011701	ENSOANG00000013345	ENSGALG00000000949
ENSG00000113100	ENSPTRG00000016759	ENSMMUG00000019846	ENSMUSG00000025370	ENSMODG00000004237	ENSOANG00000002505	ENSGALG00000012923
ENSG00000113108	ENSPTRG00000033999	ENSMMUG00000001707	ENSMUSG00000001379	ENSMODG00000011490	ENSOANG00000020608	ENSGALG00000001132
ENSG00000113119	ENSPTRG00000017320	ENSMMUG00000018246	ENSMUSG00000006850	ENSMODG00000011453	ENSOANG00000011665	ENSGALG00000000846
ENSG00000113140	ENSPTRG00000017436	ENSMMUG00000001850	ENSMUSG00000018593	ENSMODG00000009028	ENSOANG00000005112	ENSGALG00000004184
ENSG00000113161	ENSPTRG00000016994	ENSMMUG00000006139	ENSMUSG00000021670	ENSMODG00000002057	ENSOANG00000014109	ENSGALG00000014948
ENSG00000113163	ENSPTRG00000016996	ENSMMUG00000006141	ENSMUSG00000021669	ENSMODG00000002107	ENSOANG00000015771	ENSGALG00000014952
ENSG00000113194	ENSPTRG00000017563	ENSMMUG00000009059	ENSMUSG00000025873	ENSMODG00000005176	ENSOANG00000011659	ENSGALG00000003331
ENSG00000113231	ENSPTRG00000017010	ENSMMUG00000021358	ENSMUSG00000021684	ENSMODG00000019740	ENSOANG00000003104	ENSGALG00000004339
ENSG00000113240	ENSPTRG00000017605	ENSMMUG00000004002	ENSMUSG00000020385	ENSMODG00000004119	ENSOANG00000010230	ENSGALG00000006057
ENSG00000113263	ENSPTRG00000017464	ENSMMUG00000010995	ENSMUSG00000020395	ENSMODG00000008495	ENSOANG00000005082	ENSGALG00000003857
ENSG00000113269	ENSPTRG00000017629	ENSMMUG00000013347	ENSMUSG00000020376	ENSMODG00000003904	ENSOANG00000020588	ENSGALG00000005820
ENSG00000113272	ENSPTRG00000017473	ENSMMUG00000001785	ENSMUSG00000011254	ENSMODG00000008328	ENSOANG00000005074	ENSGALG00000003722
ENSG00000113273	ENSPTRG00000017019	ENSMMUG00000006792	ENSMUSG00000042082	ENSMODG00000019728	ENSOANG00000007901	ENSGALG00000004438
ENSG00000113300	ENSPTRG00000017636	ENSMMUG00000018690	ENSMUSG00000020362	ENSMODG00000003979	ENSOANG00000010226	ENSGALG00000006026
ENSG00000113302	ENSPTRG00000017481	ENSMMUG00000021701	ENSMUSG00000004296	ENSMODG00000008039	ENSOANG00000012335	ENSGALG00000001409
ENSG00000113312	ENSPTRG00000017484	ENSMMUG00000011471	ENSMUSG00000041278	ENSMODG00000008015	ENSOANG00000012333	ENSGALG00000001429
ENSG00000113328	ENSPTRG00000017501	ENSMMUG00000019550	ENSMUSG00000020326	ENSMODG00000007651	ENSOANG00000003604	ENSGALG00000001718
ENSG00000113356	ENSPTRG00000017068	ENSMMUG00000018972	ENSMUSG00000035834	ENSMODG00000020218	ENSOANG00000011073	ENSGALG00000014650
ENSG00000113361	ENSPTRG00000016761	ENSMMUG00000000712	ENSMUSG00000039385	ENSMODG00000004732	ENSOANG00000015746	ENSGALG00000012917
ENSG00000113369	ENSPTRG00000017072	ENSMMUG00000003569	ENSMUSG00000074794	ENSMODG00000020163	ENSOANG00000011069	ENSGALG00000014658
ENSG00000113389	ENSPTRG00000016773	ENSMMUG00000013366	ENSMUSG00000022206	ENSMODG00000020407	ENSOANG00000014433	ENSGALG00000017405
ENSG00000113391	ENSPTRG00000017074	ENSMMUG00000001722	ENSMUSG00000064138	ENSMODG00000020131	ENSOANG00000011068	ENSGALG00000014661
ENSG00000113407	ENSPTRG00000016775	ENSMMUG00000016224	ENSMUSG00000022241	ENSMODG00000020405	ENSOANG00000014432	ENSGALG00000003288
ENSG00000113441	ENSPTRG00000017097	ENSMMUG00000018542	ENSMUSG00000023845	ENSMODG00000015542	ENSOANG00000001221	ENSGALG00000015301
ENSG00000113448	ENSPTRG00000016900	ENSMMUG00000012132	ENSMUSG00000021699	ENSMODG00000019569	ENSOANG00000012296	ENSGALG00000014727
ENSG00000113492	ENSPTRG00000016786	ENSMMUG00000006301	ENSMUSG00000089678	ENSMODG00000020379	ENSOANG00000014528	ENSGALG00000003432
ENSG00000113494	ENSPTRG00000016787	ENSMMUG00000006302	ENSMUSG00000005268	ENSMODG00000020376	ENSOANG00000014529	ENSGALG00000003446
ENSG00000113504	ENSPTRG00000016692	ENSMMUG00000019441	ENSMUSG00000017756	ENSMODG00000000878	ENSOANG00000007713	ENSGALG00000012497
ENSG00000113522	ENSPTRG00000017218	ENSMMUG00000003130	ENSMUSG00000020380	ENSMODG00000013947	ENSOANG00000008019	ENSGALG00000006794
ENSG00000113532	ENSPTRG00000017106	ENSMMUG00000013109	ENSMUSG00000040710	ENSMODG00000019277	ENSOANG00000004890	ENSGALG00000015245
ENSG00000113569	ENSPTRG00000016804	ENSMMUG00000000704	ENSMUSG00000022142	ENSMODG00000020340	ENSOANG00000011539	ENSGALG00000003688
ENSG00000113575	ENSPTRG00000017238	ENSMMUG00000013047	ENSMUSG00000020349	ENSMODG00000014177	ENSOANG00000013519	ENSGALG00000006462
ENSG00000113578	ENSPTRG00000017361	ENSMMUG00000023509	ENSMUSG00000036585	ENSMODG00000010368	ENSOANG00000014242	ENSGALG00000007343
ENSG00000113580	ENSPTRG00000017363	ENSMMUG00000000421	ENSMUSG00000024431	ENSMODG00000010319	ENSOANG00000005745	ENSGALG00000007394
ENSG00000113593	ENSPTRG00000016930	ENSMMUG00000016511	ENSMUSG00000021713	ENSMODG00000019647	ENSOANG00000004724	ENSGALG00000014756
ENSG00000113594	ENSPTRG00000016809	ENSMMUG00000007386	ENSMUSG00000054263	ENSMODG00000020327	ENSOANG00000011785	ENSGALG00000003733
ENSG00000113595	ENSPTRG00000016931	ENSMMUG00000016514	ENSMUSG00000021712	ENSMODG00000019651	ENSOANG00000004723	ENSGALG00000014765
ENSG00000113597	ENSPTRG00000016932	ENSMMUG00000016519	ENSMUSG00000021711	ENSMODG00000019656	ENSOANG00000005835	ENSGALG00000014767
ENSG00000113615	ENSPTRG00000017246	ENSMMUG00000004418	ENSMUSG00000036391	ENSMODG00000014243	ENSOANG00000001838	ENSGALG00000006417
ENSG00000113621	ENSPTRG00000017251	ENSMMUG00000005284	ENSMUSG00000021497	ENSMODG00000014348	ENSOANG00000013063	ENSGALG00000021181
ENSG00000113638	ENSPTRG00000016820	ENSMMUG00000023805	ENSMUSG00000022151	ENSMODG00000020305	ENSOANG00000005276	ENSGALG00000014826
ENSG00000113648	ENSPTRG00000017256	ENSMMUG00000014465	ENSMUSG00000015937	ENSMODG00000014397	ENSOANG00000014889	ENSGALG00000006360
ENSG00000113649	ENSPTRG00000017375	ENSMMUG00000023288	ENSMUSG00000024498	ENSMODG00000010124	ENSOANG00000006849	ENSGALG00000007528
ENSG00000113657	ENSPTRG00000017380	ENSMMUG00000019291	ENSMUSG00000024501	ENSMODG00000009999	ENSOANG00000012564	ENSGALG00000007582
ENSG00000113716	ENSPTRG00000017408	ENSMMUG00000011554	ENSMUSG00000024622	ENSMODG00000009798	ENSOANG00000002292	ENSGALG00000005770
ENSG00000113719	ENSPTRG00000017535	ENSMMUG00000003067	ENSMUSG00000001576	ENSMODG00000006214	ENSOANG00000003983	ENSGALG00000002863
ENSG00000113722	ENSPTRG00000017411	ENSMMUG00000011558	ENSMUSG00000024619	ENSMODG00000009708	ENSOANG00000002295	ENSGALG00000005679
ENSG00000113732	ENSPTRG00000017538	ENSMMUG00000013825	ENSMUSG00000015575	ENSMODG00000006188	ENSOANG00000021011	ENSGALG00000018912
ENSG00000113742	ENSPTRG00000017545	ENSMMUG00000019926	ENSMUSG00000020300	ENSMODG00000006036	ENSOANG00000003990	ENSGALG00000014074
ENSG00000113749	ENSPTRG00000017551	ENSMMUG00000014245	ENSMUSG00000034987	ENSMODG00000005373	ENSOANG00000009335	ENSGALG00000024171
ENSG00000113761	ENSPTRG00000017573	ENSMMUG00000011033	ENSMUSG00000021481	ENSMODG00000004918	ENSOANG00000008690	ENSGALG00000001144
ENSG00000113763	ENSPTRG00000017569	ENSMMUG00000002649	ENSMUSG00000025876	ENSMODG00000005055	ENSOANG00000012089	ENSGALG00000018998
ENSG00000113790	ENSPTRG00000015699	ENSMMUG00000005531	ENSMUSG00000022853	ENSMODG00000002671	ENSOANG00000014247	ENSGALG00000006680
ENSG00000113805	ENSPTRG00000015111	ENSMMUG00000021241	ENSMUSG00000030075	ENSMODG00000003991	ENSOANG00000021376	ENSGALG00000007862
ENSG00000113811	ENSPTRG00000015030	ENSMMUG00000019272	ENSMUSG00000042682	ENSMODG00000012495	ENSOANG00000006397	ENSGALG00000005391
ENSG00000113812	ENSPTRG00000015029	ENSMMUG00000019269	ENSMUSG00000015971	ENSMODG00000012508	ENSOANG00000007741	ENSGALG00000005385
ENSG00000113838	ENSPTRG00000015712	ENSMMUG00000017564	ENSMUSG00000004462	ENSMODG00000013298	ENSOANG00000010811	ENSGALG00000006566
ENSG00000113851	ENSPTRG00000014565	ENSMMUG00000017986	ENSMUSG00000005362	ENSMODG00000004403	ENSOANG00000007513	ENSGALG00000008274
ENSG00000113905	ENSPTRG00000015716	ENSMMUG00000018910	ENSMUSG00000022877	ENSMODG00000015877	ENSOANG00000000655	ENSGALG00000008646
ENSG00000113924	ENSPTRG00000015271	ENSMMUG00000001593	ENSMUSG00000022821	ENSMODG00000018230	ENSOANG00000003927	ENSGALG00000014966
ENSG00000113946	ENSPTRG00000015739	ENSMMUG00000018671	ENSMUSG00000038148	ENSMODG00000015088	ENSOANG00000004452	ENSGALG00000007263
ENSG00000113971	ENSPTRG00000040799	ENSMMUG00000021772	ENSMUSG00000032558	ENSMODG00000011612	ENSOANG00000006780	ENSGALG00000011703
ENSG00000114013	ENSPTRG00000015288	ENSMMUG00000000912	ENSMUSG00000022901	ENSMODG00000025108	ENSOANG00000009827	ENSGALG00000014362
ENSG00000114021	ENSPTRG00000015161	ENSMMUG00000020024	ENSMUSG00000022751	ENSMODG00000002171	ENSOANG00000007526	ENSGALG00000015275
ENSG00000114026	ENSPTRG00000014593	ENSMMUG00000006117	ENSMUSG00000030271	ENSMODG00000005099	ENSOANG00000012086	ENSGALG00000006651
ENSG00000114054	ENSPTRG00000015431	ENSMMUG00000003262	ENSMUSG00000032527	ENSMODG00000018526	ENSOANG00000019780	ENSGALG00000001217
ENSG00000114098	ENSPTRG00000015442	ENSMMUG00000021285	ENSMUSG00000032468	ENSMODG00000018559	ENSOANG00000015678	ENSGALG00000001179
ENSG00000114113	ENSPTRG00000015460	ENSMMUG00000003054	ENSMUSG00000032454	ENSMODG00000018602	ENSOANG00000002685	ENSGALG00000005327
ENSG00000114115	ENSPTRG00000015461	ENSMMUG00000000290	ENSMUSG00000046402	ENSMODG00000018603	ENSOANG00000002683	ENSGALG00000021022
ENSG00000114120	ENSPTRG00000015467	ENSMMUG00000022153	ENSMUSG00000032449	ENSMODG00000018620	ENSOANG00000001137	ENSGALG00000005283
ENSG00000114126	ENSPTRG00000015479	ENSMMUG00000011134	ENSMUSG00000032411	ENSMODG00000021234	ENSOANG00000000434	ENSGALG00000002753
ENSG00000114127	ENSPTRG00000015482	ENSMMUG00000014038	ENSMUSG00000032410	ENSMODG00000021236	ENSOANG00000006735	ENSGALG00000002706
ENSG00000114166	ENSPTRG00000014685	ENSMMUG00000020342	ENSMUSG00000000708	ENSMODG00000014806	ENSOANG00000004987	ENSGALG00000011278
ENSG00000114200	ENSPTRG00000015593	ENSMMUG00000003742	ENSMUSG00000027792	ENSMODG00000016264	ENSOANG00000011369	ENSGALG00000009478
ENSG00000114209	ENSPTRG00000015598	ENSMMUG00000005938	ENSMUSG00000027835	ENSMODG00000016226	ENSOANG00000010996	ENSGALG00000009477
ENSG00000114248	ENSPTRG00000015608	ENSMMUG00000021889	ENSMUSG00000074653	ENSMODG00000016102	ENSOANG00000003718	ENSGALG00000023616
ENSG00000114251	ENSPTRG00000015034	ENSMMUG00000009980	ENSMUSG00000021994	ENSMODG00000012401	ENSOANG00000001485	ENSGALG00000005410
ENSG00000114268	ENSPTRG00000014889	ENSMMUG00000000591	ENSMUSG00000025648	ENSMODG00000014350	ENSOANG00000004303	ENSGALG00000002099
ENSG00000114270	ENSPTRG00000014891	ENSMMUG00000014699	ENSMUSG00000025650	ENSMODG00000013552	ENSOANG00000001853	ENSGALG00000005811
ENSG00000114279	ENSPTRG00000015746	ENSMMUG00000000949	ENSMUSG00000022523	ENSMODG00000015116	ENSOANG00000004446	ENSGALG00000007219
ENSG00000114331	ENSPTRG00000015762	ENSMMUG00000013092	ENSMUSG00000049076	ENSMODG00000019807	ENSOANG00000012746	ENSGALG00000007040
ENSG00000114388	ENSPTRG00000014961	ENSMMUG00000007013	ENSMUSG00000010057	ENSMODG00000012094	ENSOANG00000010419	ENSGALG00000002131
ENSG00000114405	ENSPTRG00000015070	ENSMMUG00000012495	ENSMUSG00000033111	ENSMODG00000025512	ENSOANG00000021032	ENSGALG00000007182
ENSG00000114416	ENSPTRG00000015656	ENSMMUG00000012105	ENSMUSG00000027680	ENSMODG00000021294	ENSOANG00000011045	ENSGALG00000008864
ENSG00000114423	ENSPTRG00000015184	ENSMMUG00000007565	ENSMUSG00000022637	ENSMODG00000001816	ENSOANG00000007499	ENSGALG00000015351
ENSG00000114439	ENSPTRG00000015187	ENSMMUG00000008787	ENSMUSG00000022641	ENSMODG00000001748	ENSOANG00000007497	ENSGALG00000015353
ENSG00000114446	ENSPTRG00000015189	ENSMMUG00000008786	ENSMUSG00000032965	ENSMODG00000018047	ENSOANG00000007495	ENSGALG00000015356
ENSG00000114450	ENSPTRG00000015646	ENSMMUG00000004083	ENSMUSG00000027669	ENSMODG00000021303	ENSOANG00000004695	ENSGALG00000008983
ENSG00000114480	ENSPTRG00000015119	ENSMMUG00000015877	ENSMUSG00000022707	ENSMODG00000016876	ENSOANG00000013801	ENSGALG00000015506
ENSG00000114541	ENSPTRG00000015098	ENSMMUG00000000387	ENSMUSG00000030064	ENSMODG00000003688	ENSOANG00000000486	ENSGALG00000014627
ENSG00000114544	ENSPTRG00000015327	ENSMMUG00000012847	ENSMUSG00000030089	ENSMODG00000007626	ENSOANG00000007293	ENSGALG00000006235
ENSG00000114626	ENSPTRG00000015347	ENSMMUG00000000166	ENSMUSG00000030083	ENSMODG00000007935	ENSOANG00000000959	ENSGALG00000005999
ENSG00000114654	ENSPTRG00000015366	ENSMMUG00000006344	ENSMUSG00000068263	ENSMODG00000008418	ENSOANG00000012767	ENSGALG00000005024
ENSG00000114670	ENSPTRG00000015392	ENSMMUG00000005144	ENSMUSG00000035032	ENSMODG00000011910	ENSOANG00000006767	ENSGALG00000011598
ENSG00000114686	ENSPTRG00000015396	ENSMMUG00000000220	ENSMUSG00000032563	ENSMODG00000011873	ENSOANG00000006770	ENSGALG00000011603
ENSG00000114735	ENSPTRG00000014966	ENSMMUG00000010498	ENSMUSG00000032579	ENSMODG00000011984	ENSOANG00000020934	ENSGALG00000002253
ENSG00000114737	ENSPTRG00000014967	ENSMMUG00000010497	ENSMUSG00000032578	ENSMODG00000011974	ENSOANG00000007470	ENSGALG00000002260
ENSG00000114738	ENSPTRG00000014968	ENSMMUG00000010495	ENSMUSG00000032577	ENSMODG00000011968	ENSOANG00000012789	ENSGALG00000002283
ENSG00000114739	ENSPTRG00000014760	ENSMMUG00000018790	ENSMUSG00000061393	ENSMODG00000008889	ENSOANG00000006933	ENSGALG00000006158
ENSG00000114742	ENSPTRG00000014765	ENSMMUG00000020138	ENSMUSG00000032512	ENSMODG00000013437	ENSOANG00000009844	ENSGALG00000006052
ENSG00000114744	ENSPTRG00000015520	ENSMMUG00000018983	ENSMUSG00000036513	ENSMODG00000021267	ENSOANG00000009074	ENSGALG00000020605
ENSG00000114745	ENSPTRG00000014766	ENSMMUG00000020144	ENSMUSG00000032513	ENSMODG00000013443	ENSOANG00000009845	ENSGALG00000006033
ENSG00000114757	ENSPTRG00000015651	ENSMMUG00000003595	ENSMUSG00000027674	ENSMODG00000021298	ENSOANG00000007742	ENSGALG00000008929
ENSG00000114767	ENSPTRG00000014980	ENSMMUG00000003644	ENSMUSG00000041506	ENSMODG00000011815	ENSOANG00000002534	ENSGALG00000001422
ENSG00000114796	ENSPTRG00000015669	ENSMMUG00000008067	ENSMUSG00000062901	ENSMODG00000013433	ENSOANG00000009142	ENSGALG00000002277
ENSG00000114805	ENSPTRG00000015551	ENSMMUG00000018341	ENSMUSG00000036834	ENSMODG00000015790	ENSOANG00000012464	ENSGALG00000010312
ENSG00000114850	ENSPTRG00000015560	ENSMMUG00000016970	ENSMUSG00000027828	ENSMODG00000015747	ENSOANG00000004865	ENSGALG00000010267
ENSG00000114853	ENSPTRG00000014798	ENSMMUG00000021243	ENSMUSG00000013419	ENSMODG00000013582	ENSOANG00000010793	ENSGALG00000005287
ENSG00000114857	ENSPTRG00000014797	ENSMMUG00000021242	ENSMUSG00000032525	ENSMODG00000013574	ENSOANG00000008946	ENSGALG00000005282
ENSG00000114861	ENSPTRG00000015101	ENSMMUG00000002889	ENSMUSG00000030067	ENSMODG00000003884	ENSOANG00000013093	ENSGALG00000007769
ENSG00000114902	ENSPTRG00000015011	ENSMMUG00000017370	ENSMUSG00000021917	ENSMODG00000011199	ENSOANG00000011425	ENSGALG00000001655
ENSG00000114933	ENSPTRG00000012841	ENSMMUG00000001053	ENSMUSG00000040865	ENSMODG00000016027	ENSOANG00000012965	ENSGALG00000008610
ENSG00000114948	ENSPTRG00000012846	ENSMMUG00000011641	ENSMUSG00000025964	ENSMODG00000016005	ENSOANG00000000660	ENSGALG00000008582
ENSG00000115085	ENSPTRG00000012259	ENSMMUG00000021545	ENSMUSG00000026117	ENSMODG00000003486	ENSOANG00000012314	ENSGALG00000001486
ENSG00000115112	ENSPTRG00000012415	ENSMMUG00000008829	ENSMUSG00000026380	ENSMODG00000000229	ENSOANG00000007591	ENSGALG00000011635
ENSG00000115128	ENSPTRG00000011709	ENSMMUG00000001282	ENSMUSG00000037361	ENSMODG00000002144	ENSOANG00000007627	ENSGALG00000016501
ENSG00000115137	ENSPTRG00000011719	ENSMMUG00000009603	ENSMUSG00000020657	ENSMODG00000015869	ENSOANG00000003493	ENSGALG00000016606
ENSG00000115138	ENSPTRG00000011721	ENSMMUG00000016463	ENSMUSG00000020660	ENSMODG00000015853	ENSOANG00000007075	ENSGALG00000016600
ENSG00000115165	ENSPTRG00000012553	ENSMMUG00000014176	ENSMUSG00000026832	ENSMODG00000004389	ENSOANG00000006129	ENSGALG00000012545
ENSG00000115170	ENSPTRG00000012555	ENSMMUG00000018497	ENSMUSG00000026836	ENSMODG00000004431	ENSOANG00000006134	ENSGALG00000012551
ENSG00000115183	ENSPTRG00000012561	ENSMMUG00000006180	ENSMUSG00000035168	ENSMODG00000004491	ENSOANG00000006143	ENSGALG00000012570
ENSG00000115211	ENSPTRG00000011765	ENSMMUG00000008287	ENSMUSG00000029145	ENSMODG00000015669	ENSOANG00000021531	ENSGALG00000012471
ENSG00000115216	ENSPTRG00000011769	ENSMMUG00000005091	ENSMUSG00000029148	ENSMODG00000015637	ENSOANG00000013293	ENSGALG00000016512
ENSG00000115221	ENSPTRG00000012571	ENSMMUG00000002678	ENSMUSG00000026971	ENSMODG00000005235	ENSOANG00000006161	ENSGALG00000011141
ENSG00000115226	ENSPTRG00000011772	ENSMMUG00000005101	ENSMUSG00000038552	ENSMODG00000015610	ENSOANG00000005690	ENSGALG00000016507
ENSG00000115232	ENSPTRG00000012700	ENSMMUG00000000300	ENSMUSG00000027009	ENSMODG00000010369	ENSOANG00000003633	ENSGALG00000008978
ENSG00000115233	ENSPTRG00000012575	ENSMMUG00000011906	ENSMUSG00000026914	ENSMODG00000005337	ENSOANG00000006175	ENSGALG00000011128
ENSG00000115234	ENSPTRG00000011766	ENSMMUG00000008288	ENSMUSG00000029146	ENSMODG00000015661	ENSOANG00000006684	ENSGALG00000016517
ENSG00000115239	ENSPTRG00000011916	ENSMMUG00000010634	ENSMUSG00000020305	ENSMODG00000001584	ENSOANG00000005333	ENSGALG00000008176
ENSG00000115241	ENSPTRG00000011768	ENSMMUG00000008293	ENSMUSG00000029147	ENSMODG00000015646	ENSOANG00000013295	ENSGALG00000016513
ENSG00000115252	ENSPTRG00000012706	ENSMMUG00000001163	ENSMUSG00000059173	ENSMODG00000010443	ENSOANG00000003627	ENSGALG00000008885
ENSG00000115267	ENSPTRG00000012582	ENSMMUG00000003202	ENSMUSG00000026896	ENSMODG00000005628	ENSOANG00000006194	ENSGALG00000011089
ENSG00000115286	ENSPTRG00000010196	ENSMMUG00000003045	ENSMUSG00000020153	ENSMODG00000005182	ENSOANG00000014630	ENSGALG00000009703
ENSG00000115290	ENSPTRG00000012587	ENSMMUG00000015292	ENSMUSG00000026888	ENSMODG00000005782	ENSOANG00000006202	ENSGALG00000020703
ENSG00000115295	ENSPTRG00000011795	ENSMMUG00000010259	ENSMUSG00000024059	ENSMODG00000015535	ENSOANG00000014471	ENSGALG00000009024
ENSG00000115306	ENSPTRG00000011924	ENSMMUG00000013541	ENSMUSG00000020315	ENSMODG00000001736	ENSOANG00000011193	ENSGALG00000008156
ENSG00000115310	ENSPTRG00000011926	ENSMMUG00000021299	ENSMUSG00000020458	ENSMODG00000001803	ENSOANG00000011191	ENSGALG00000008130
ENSG00000115339	ENSPTRG00000012593	ENSMMUG00000019177	ENSMUSG00000026994	ENSMODG00000006471	ENSOANG00000006222	ENSGALG00000010960
ENSG00000115355	ENSPTRG00000011931	ENSMMUG00000003003	ENSMUSG00000032740	ENSMODG00000001885	ENSOANG00000011182	ENSGALG00000008104
ENSG00000115361	ENSPTRG00000012876	ENSMMUG00000010517	ENSMUSG00000026003	ENSMODG00000015819	ENSOANG00000013488	ENSGALG00000002891
ENSG00000115363	ENSPTRG00000012107	ENSMMUG00000006725	ENSMUSG00000035104	ENSMODG00000023025	ENSOANG00000011048	ENSGALG00000016730
ENSG00000115364	ENSPTRG00000012108	ENSMMUG00000023758	ENSMUSG00000030045	ENSMODG00000007969	ENSOANG00000009855	ENSGALG00000016731
ENSG00000115365	ENSPTRG00000012880	ENSMMUG00000010520	ENSMUSG00000026000	ENSMODG00000015804	ENSOANG00000011057	ENSGALG00000002921
ENSG00000115392	ENSPTRG00000011942	ENSMMUG00000002026	ENSMUSG00000004018	ENSMODG00000002105	ENSOANG00000011174	ENSGALG00000007879
ENSG00000115414	ENSPTRG00000012892	ENSMMUG00000012321	ENSMUSG00000026193	ENSMODG00000015605	ENSOANG00000006836	ENSGALG00000003578
ENSG00000115415	ENSPTRG00000012749	ENSMMUG00000005613	ENSMUSG00000026104	ENSMODG00000011747	ENSOANG00000022638	ENSGALG00000007651
ENSG00000115421	ENSPTRG00000011948	ENSMMUG00000000498	ENSMUSG00000020273	ENSMODG00000002160	ENSOANG00000012403	ENSGALG00000007853
ENSG00000115446	ENSPTRG00000012268	ENSMMUG00000022907	ENSMUSG00000026111	ENSMODG00000001209	ENSOANG00000007634	ENSGALG00000016753
ENSG00000115464	ENSPTRG00000011959	ENSMMUG00000008098	ENSMUSG00000056342	ENSMODG00000002734	ENSOANG00000012415	ENSGALG00000004455
ENSG00000115474	ENSPTRG00000013046	ENSMMUG00000021831	ENSMUSG00000079436	ENSMODG00000010561	ENSOANG00000007779	ENSGALG00000001490
ENSG00000115484	ENSPTRG00000011965	ENSMMUG00000013973	ENSMUSG00000007739	ENSMODG00000002882	ENSOANG00000012419	ENSGALG00000008812
ENSG00000115514	ENSPTRG00000012278	ENSMMUG00000018947	ENSMUSG00000058407	ENSMODG00000001358	ENSOANG00000005821	ENSGALG00000016763
ENSG00000115525	ENSPTRG00000012146	ENSMMUG00000019559	ENSMUSG00000056091	ENSMODG00000009287	ENSOANG00000000239	ENSGALG00000015749
ENSG00000115548	ENSPTRG00000012155	ENSMMUG00000013124	ENSMUSG00000053470	ENSMODG00000009450	ENSOANG00000010361	ENSGALG00000015803
ENSG00000115561	ENSPTRG00000012156	ENSMMUG00000013134	ENSMUSG00000053119	ENSMODG00000009473	ENSOANG00000010360	ENSGALG00000015805
ENSG00000115590	ENSPTRG00000012297	ENSMMUG00000020739	ENSMUSG00000026073	ENSMODG00000002293	ENSOANG00000008234	ENSGALG00000016782
ENSG00000115592	ENSPTRG00000012929	ENSMMUG00000021877	ENSMUSG00000006542	ENSMODG00000015369	ENSOANG00000009468	ENSGALG00000011360
ENSG00000115593	ENSPTRG00000012168	ENSMMUG00000008055	ENSMUSG00000055027	ENSMODG00000009578	ENSOANG00000010353	ENSGALG00000015935
ENSG00000115594	ENSPTRG00000012299	ENSMMUG00000020737	ENSMUSG00000026072	ENSMODG00000002332	ENSOANG00000011165	ENSGALG00000016784
ENSG00000115604	ENSPTRG00000012302	ENSMMUG00000009244	ENSMUSG00000026070	ENSMODG00000002385	ENSOANG00000012239	ENSGALG00000016786
ENSG00000115607	ENSPTRG00000012303	ENSMMUG00000009246	ENSMUSG00000026068	ENSMODG00000002401	ENSOANG00000012240	ENSGALG00000016788
ENSG00000115641	ENSPTRG00000012315	ENSMMUG00000016594	ENSMUSG00000008136	ENSMODG00000002538	ENSOANG00000014839	ENSGALG00000016797
ENSG00000115648	ENSPTRG00000013075	ENSMMUG00000012089	ENSMUSG00000026303	ENSMODG00000008969	ENSOANG00000014727	ENSGALG00000003904
ENSG00000115652	ENSPTRG00000012318	ENSMMUG00000001693	ENSMUSG00000057363	ENSMODG00000002607	ENSOANG00000007910	ENSGALG00000016801
ENSG00000115665	ENSPTRG00000012325	ENSMMUG00000010166	ENSMUSG00000023945	ENSMODG00000002650	ENSOANG00000009621	ENSGALG00000016804
ENSG00000115685	ENSPTRG00000013118	ENSMMUG00000016209	ENSMUSG00000026275	ENSMODG00000016013	ENSOANG00000011761	ENSGALG00000005832
ENSG00000115687	ENSPTRG00000013117	ENSMMUG00000016207	ENSMUSG00000026274	ENSMODG00000016002	ENSOANG00000015612	ENSGALG00000006016
ENSG00000115738	ENSPTRG00000011632	ENSMMUG00000003237	ENSMUSG00000020644	ENSMODG00000014618	ENSOANG00000002547	ENSGALG00000016403
ENSG00000115750	ENSPTRG00000011642	ENSMMUG00000001530	ENSMUSG00000059669	ENSMODG00000014747	ENSOANG00000007787	ENSGALG00000016437
ENSG00000115756	ENSPTRG00000011649	ENSMMUG00000020440	ENSMUSG00000071379	ENSMODG00000014770	ENSOANG00000013642	ENSGALG00000016443
ENSG00000115806	ENSPTRG00000012628	ENSMMUG00000015203	ENSMUSG00000014959	ENSMODG00000024782	ENSOANG00000008568	ENSGALG00000009583
ENSG00000115808	ENSPTRG00000011830	ENSMMUG00000002521	ENSMUSG00000024077	ENSMODG00000015376	ENSOANG00000009481	ENSGALG00000010580
ENSG00000115816	ENSPTRG00000011836	ENSMMUG00000016433	ENSMUSG00000024081	ENSMODG00000023074	ENSOANG00000005120	ENSGALG00000010603
ENSG00000115825	ENSPTRG00000011838	ENSMMUG00000016438	ENSMUSG00000024070	ENSMODG00000008318	ENSOANG00000003940	ENSGALG00000010612
ENSG00000115827	ENSPTRG00000012632	ENSMMUG00000023370	ENSMUSG00000041966	ENSMODG00000008711	ENSOANG00000008573	ENSGALG00000009558
ENSG00000115828	ENSPTRG00000011839	ENSMMUG00000016442	ENSMUSG00000024084	ENSMODG00000008337	ENSOANG00000003941	ENSGALG00000010617
ENSG00000115839	ENSPTRG00000012491	ENSMMUG00000014630	ENSMUSG00000036104	ENSMODG00000000835	ENSOANG00000007985	ENSGALG00000012214
ENSG00000115840	ENSPTRG00000012636	ENSMMUG00000007310	ENSMUSG00000027010	ENSMODG00000008847	ENSOANG00000008578	ENSGALG00000009545
ENSG00000115841	ENSPTRG00000011842	ENSMMUG00000013944	ENSMUSG00000036368	ENSMODG00000008468	ENSOANG00000004754	ENSGALG00000010554
ENSG00000115850	ENSPTRG00000012497	ENSMMUG00000012250	ENSMUSG00000026354	ENSMODG00000000972	ENSOANG00000007555	ENSGALG00000012260
ENSG00000115866	ENSPTRG00000012500	ENSMMUG00000018377	ENSMUSG00000026356	ENSMODG00000001056	ENSOANG00000007989	ENSGALG00000012355
ENSG00000115896	ENSPTRG00000012778	ENSMMUG00000012822	ENSMUSG00000038349	ENSMODG00000012331	ENSOANG00000007184	ENSGALG00000008113
ENSG00000115902	ENSPTRG00000011985	ENSMMUG00000010279	ENSMUSG00000020142	ENSMODG00000003310	ENSOANG00000012436	ENSGALG00000008811
ENSG00000115904	ENSPTRG00000011857	ENSMMUG00000020575	ENSMUSG00000024241	ENSMODG00000008801	ENSOANG00000014976	ENSGALG00000013224
ENSG00000115919	ENSPTRG00000012509	ENSMMUG00000021330	ENSMUSG00000026866	ENSMODG00000002997	ENSOANG00000010983	ENSGALG00000012418
ENSG00000115935	ENSPTRG00000012656	ENSMMUG00000009593	ENSMUSG00000075284	ENSMODG00000009366	ENSOANG00000008606	ENSGALG00000009321
ENSG00000115942	ENSPTRG00000012795	ENSMMUG00000014460	ENSMUSG00000026037	ENSMODG00000015068	ENSOANG00000010096	ENSGALG00000008234
ENSG00000115947	ENSPTRG00000012515	ENSMMUG00000000043	ENSMUSG00000026761	ENSMODG00000003327	ENSOANG00000008383	ENSGALG00000012448
ENSG00000115963	ENSPTRG00000012527	ENSMMUG00000016040	ENSMUSG00000017144	ENSMODG00000003575	ENSOANG00000006074	ENSGALG00000012478
ENSG00000115966	ENSPTRG00000012660	ENSMMUG00000003947	ENSMUSG00000027104	ENSMODG00000009514	ENSOANG00000008612	ENSGALG00000009287
ENSG00000115970	ENSPTRG00000011873	ENSMMUG00000000642	ENSMUSG00000024251	ENSMODG00000000451	ENSOANG00000014233	ENSGALG00000009932
ENSG00000115977	ENSPTRG00000012018	ENSMMUG00000007868	ENSMUSG00000057230	ENSMODG00000011819	ENSOANG00000006829	ENSGALG00000000019
ENSG00000116005	ENSPTRG00000012028	ENSMMUG00000007959	ENSMUSG00000029998	ENSMODG00000011522	ENSOANG00000003045	ENSGALG00000013878
ENSG00000116044	ENSPTRG00000012677	ENSMMUG00000001861	ENSMUSG00000015839	ENSMODG00000009624	ENSOANG00000008623	ENSGALG00000009240
ENSG00000116062	ENSPTRG00000011906	ENSMMUG00000022842	ENSMUSG00000005370	ENSMODG00000001129	ENSOANG00000010468	ENSGALG00000008957
ENSG00000116095	ENSPTRG00000012690	ENSMMUG00000002189	ENSMUSG00000002733	ENSMODG00000009871	ENSOANG00000008635	ENSGALG00000009135
ENSG00000116106	ENSPTRG00000012967	ENSMMUG00000012364	ENSMUSG00000026235	ENSMODG00000021189	ENSOANG00000010961	ENSGALG00000005256
ENSG00000116120	ENSPTRG00000012974	ENSMMUG00000007685	ENSMUSG00000026245	ENSMODG00000021192	ENSOANG00000015387	ENSGALG00000005236
ENSG00000116128	ENSPTRG00000001222	ENSMMUG00000016786	ENSMUSG00000038256	ENSMODG00000018736	ENSOANG00000015480	ENSGALG00000015484
ENSG00000116133	ENSPTRG00000000779	ENSMMUG00000021577	ENSMUSG00000034926	ENSMODG00000003849	ENSOANG00000000760	ENSGALG00000010798
ENSG00000116141	ENSPTRG00000002000	ENSMMUG00000022288	ENSMUSG00000026620	ENSMODG00000004622	ENSOANG00000001429	ENSGALG00000009483
ENSG00000116147	ENSPTRG00000001709	ENSMMUG00000015723	ENSMUSG00000015829	ENSMODG00000005481	ENSOANG00000000936	ENSGALG00000004526
ENSG00000116157	ENSPTRG00000000741	ENSMMUG00000019676	ENSMUSG00000028597	ENSMODG00000000588	ENSOANG00000003773	ENSGALG00000010633
ENSG00000116183	ENSPTRG00000001712	ENSMMUG00000023214	ENSMUSG00000073530	ENSMODG00000005626	ENSOANG00000000944	ENSGALG00000004487
ENSG00000116194	ENSPTRG00000001724	ENSMMUG00000017553	ENSMUSG00000033544	ENSMODG00000006041	ENSOANG00000000955	ENSGALG00000004290
ENSG00000116199	ENSPTRG00000001725	ENSMMUG00000006260	ENSMUSG00000033557	ENSMODG00000006053	ENSOANG00000000956	ENSGALG00000004227
ENSG00000116205	ENSPTRG00000000765	ENSMMUG00000014218	ENSMUSG00000028619	ENSMODG00000021363	ENSOANG00000010723	ENSGALG00000010749
ENSG00000116213	ENSPTRG00000000064	ENSMMUG00000003786	ENSMUSG00000029029	ENSMODG00000006647	ENSOANG00000009742	ENSGALG00000001017
ENSG00000116218	ENSPTRG00000001731	ENSMMUG00000003770	ENSMUSG00000026602	ENSMODG00000006156	ENSOANG00000000962	ENSGALG00000004163
ENSG00000116221	ENSPTRG00000000769	ENSMMUG00000020972	ENSMUSG00000028622	ENSMODG00000021365	ENSOANG00000012247	ENSGALG00000010761
ENSG00000116237	ENSPTRG00000000079	ENSMMUG00000018350	ENSMUSG00000039662	ENSMODG00000006189	ENSOANG00000002730	ENSGALG00000024053
ENSG00000116254	ENSPTRG00000000075	ENSMMUG00000016838	ENSMUSG00000005045	ENSMODG00000006294	ENSOANG00000001819	ENSGALG00000000747
ENSG00000116260	ENSPTRG00000001739	ENSMMUG00000012047	ENSMUSG00000033684	ENSMODG00000006360	ENSOANG00000004482	ENSGALG00000003933
ENSG00000116273	ENSPTRG00000000092	ENSMMUG00000009537	ENSMUSG00000047777	ENSMODG00000005947	ENSOANG00000012991	ENSGALG00000000633
ENSG00000116288	ENSPTRG00000000102	ENSMMUG00000019671	ENSMUSG00000028964	ENSMODG00000009595	ENSOANG00000004033	ENSGALG00000000537
ENSG00000116350	ENSPTRG00000000445	ENSMMUG00000007110	ENSMUSG00000028911	ENSMODG00000011052	ENSOANG00000015169	ENSGALG00000001411
ENSG00000116353	ENSPTRG00000000446	ENSMMUG00000015659	ENSMUSG00000028910	ENSMODG00000011066	ENSOANG00000003563	ENSGALG00000001426
ENSG00000116396	ENSPTRG00000001073	ENSMMUG00000004614	ENSMUSG00000027895	ENSMODG00000001720	ENSOANG00000005888	ENSGALG00000000400
ENSG00000116406	ENSPTRG00000001773	ENSMMUG00000005410	ENSMUSG00000043019	ENSMODG00000007357	ENSOANG00000001006	ENSGALG00000004806
ENSG00000116455	ENSPTRG00000001098	ENSMMUG00000003311	ENSMUSG00000000561	ENSMODG00000001364	ENSOANG00000002018	ENSGALG00000001438
ENSG00000116514	ENSPTRG00000000496	ENSMMUG00000006282	ENSMUSG00000028793	ENSMODG00000017373	ENSOANG00000005874	ENSGALG00000003577
ENSG00000116521	ENSPTRG00000001418	ENSMMUG00000018313	ENSMUSG00000028049	ENSMODG00000017073	ENSOANG00000005818	ENSGALG00000004425
ENSG00000116560	ENSPTRG00000000518	ENSMMUG00000019154	ENSMUSG00000028820	ENSMODG00000017937	ENSOANG00000008789	ENSGALG00000002514
ENSG00000116574	ENSPTRG00000002081	ENSMMUG00000002924	ENSMUSG00000039960	ENSMODG00000008848	ENSOANG00000013725	ENSGALG00000011073
ENSG00000116604	ENSPTRG00000001460	ENSMMUG00000016696	ENSMUSG00000001419	ENSMODG00000016861	ENSOANG00000021952	ENSGALG00000014559
ENSG00000116661	ENSPTRG00000000146	ENSMMUG00000002261	ENSMUSG00000041556	ENSMODG00000011053	ENSOANG00000011289	ENSGALG00000004657
ENSG00000116667	ENSPTRG00000001772	ENSMMUG00000005409	ENSMUSG00000032666	ENSMODG00000007332	ENSOANG00000001005	ENSGALG00000020922
ENSG00000116670	ENSPTRG00000000149	ENSMMUG00000023669	ENSMUSG00000029003	ENSMODG00000011006	ENSOANG00000014926	ENSGALG00000004640
ENSG00000116678	ENSPTRG00000034314	ENSMMUG00000003265	ENSMUSG00000057722	ENSMODG00000001161	ENSOANG00000000396	ENSGALG00000011058
ENSG00000116685	ENSPTRG00000000157	ENSMMUG00000012469	ENSMUSG00000044496	ENSMODG00000010897	ENSOANG00000011528	ENSGALG00000004533
ENSG00000116688	ENSPTRG00000000159	ENSMMUG00000023449	ENSMUSG00000029020	ENSMODG00000010801	ENSOANG00000001700	ENSGALG00000004523
ENSG00000116691	ENSPTRG00000000160	ENSMMUG00000032248	ENSMUSG00000029022	ENSMODG00000010745	ENSOANG00000019970	ENSGALG00000023653
ENSG00000116698	ENSPTRG00000001764	ENSMMUG00000018458	ENSMUSG00000042772	ENSMODG00000007139	ENSOANG00000000994	ENSGALG00000004667
ENSG00000116701	ENSPTRG00000001766	ENSMMUG00000018460	ENSMUSG00000026480	ENSMODG00000007184	ENSOANG00000000997	ENSGALG00000004700
ENSG00000116703	ENSPTRG00000001785	ENSMMUG00000008986	ENSMUSG00000006007	ENSMODG00000011668	ENSOANG00000001025	ENSGALG00000005073
ENSG00000116704	ENSPTRG00000000838	ENSMMUG00000000645	ENSMUSG00000028521	ENSMODG00000000883	ENSOANG00000013319	ENSGALG00000011121
ENSG00000116711	ENSPTRG00000001787	ENSMMUG00000021423	ENSMUSG00000056220	ENSMODG00000011791	ENSOANG00000001027	ENSGALG00000005065
ENSG00000116729	ENSPTRG00000000845	ENSMMUG00000022908	ENSMUSG00000028173	ENSMODG00000000754	ENSOANG00000007764	ENSGALG00000011238
ENSG00000116741	ENSPTRG00000001792	ENSMMUG00000017237	ENSMUSG00000026360	ENSMODG00000012101	ENSOANG00000002957	ENSGALG00000002540
ENSG00000116745	ENSPTRG00000000846	ENSMMUG00000002752	ENSMUSG00000028174	ENSMODG00000000710	ENSOANG00000006656	ENSGALG00000011259
ENSG00000116748	ENSPTRG00000001139	ENSMMUG00000001978	ENSMUSG00000070385	ENSMODG00000004578	ENSOANG00000004517	ENSGALG00000002082
ENSG00000116754	ENSPTRG00000000852	ENSMMUG00000013852	ENSMUSG00000055436	ENSMODG00000000559	ENSOANG00000015528	ENSGALG00000011305
ENSG00000116761	ENSPTRG00000000854	ENSMMUG00000019326	ENSMUSG00000028179	ENSMODG00000000512	ENSOANG00000015532	ENSGALG00000011331
ENSG00000116786	ENSPTRG00000000205	ENSMMUG00000016281	ENSMUSG00000028917	ENSMODG00000003492	ENSOANG00000005720	ENSGALG00000003439
ENSG00000116793	ENSPTRG00000001123	ENSMMUG00000017819	ENSMUSG00000058388	ENSMODG00000000803	ENSOANG00000002642	ENSGALG00000001845
ENSG00000116809	ENSPTRG00000000211	ENSMMUG00000008031	ENSMUSG00000006215	ENSMODG00000003391	ENSOANG00000008832	ENSGALG00000003669
ENSG00000116819	ENSPTRG00000000523	ENSMMUG00000019815	ENSMUSG00000042477	ENSMODG00000017904	ENSOANG00000013427	ENSGALG00000002393
ENSG00000116830	ENSPTRG00000001162	ENSMMUG00000016905	ENSMUSG00000033222	ENSMODG00000005145	ENSOANG00000001132	ENSGALG00000015249
ENSG00000116833	ENSPTRG00000001818	ENSMMUG00000016188	ENSMUSG00000026398	ENSMODG00000012833	ENSOANG00000005642	ENSGALG00000002182
ENSG00000116852	ENSPTRG00000001825	ENSMMUG00000005921	ENSMUSG00000041642	ENSMODG00000000144	ENSOANG00000004596	ENSGALG00000000628
ENSG00000116857	ENSPTRG00000001829	ENSMMUG00000013500	ENSMUSG00000026411	ENSMODG00000000181	ENSOANG00000012551	ENSGALG00000000226
ENSG00000116863	ENSPTRG00000000531	ENSMMUG00000012030	ENSMUSG00000042558	ENSMODG00000017880	ENSOANG00000002073	ENSGALG00000002304
ENSG00000116874	ENSPTRG00000001173	ENSMMUG00000009260	ENSMUSG00000004233	ENSMODG00000005334	ENSOANG00000002254	ENSGALG00000014772
ENSG00000116882	ENSPTRG00000001174	ENSMMUG00000016567	ENSMUSG00000027870	ENSMODG00000005385	ENSOANG00000004332	ENSGALG00000014766
ENSG00000116885	ENSPTRG00000000540	ENSMMUG00000020432	ENSMUSG00000042616	ENSMODG00000017817	ENSOANG00000002064	ENSGALG00000002123
ENSG00000116903	ENSPTRG00000002108	ENSMMUG00000005243	ENSMUSG00000074030	ENSMODG00000008838	ENSOANG00000013724	ENSGALG00000011070
ENSG00000116954	ENSPTRG00000000564	ENSMMUG00000023634	ENSMUSG00000028646	ENSMODG00000017710	ENSOANG00000002479	ENSGALG00000001487
ENSG00000116957	ENSPTRG00000002131	ENSMMUG00000008426	ENSMUSG00000039233	ENSMODG00000008312	ENSOANG00000001213	ENSGALG00000013950
ENSG00000116962	ENSPTRG00000002135	ENSMMUG00000012716	ENSMUSG00000005397	ENSMODG00000008119	ENSOANG00000001218	ENSGALG00000010982
ENSG00000116981	ENSPTRG00000000575	ENSMMUG00000018863	ENSMUSG00000054958	ENSMODG00000016509	ENSOANG00000012759	ENSGALG00000003816
ENSG00000117000	ENSPTRG00000000585	ENSMMUG00000032180	ENSMUSG00000049878	ENSMODG00000017631	ENSOANG00000001878	ENSGALG00000000862
ENSG00000117009	ENSPTRG00000002164	ENSMMUG00000005668	ENSMUSG00000039783	ENSMODG00000006989	ENSOANG00000010271	ENSGALG00000007503
ENSG00000117013	ENSPTRG00000000597	ENSMMUG00000019536	ENSMUSG00000028631	ENSMODG00000017582	ENSOANG00000011432	ENSGALG00000003200
ENSG00000117016	ENSPTRG00000000594	ENSMMUG00000012212	ENSMUSG00000032890	ENSMODG00000017587	ENSOANG00000021495	ENSGALG00000003174
ENSG00000117020	ENSPTRG00000002174	ENSMMUG00000019995	ENSMUSG00000019699	ENSMODG00000006626	ENSOANG00000010258	ENSGALG00000010709
ENSG00000117036	ENSPTRG00000001486	ENSMMUG00000008999	ENSMUSG00000003382	ENSMODG00000016664	ENSOANG00000014553	ENSGALG00000000669
ENSG00000117069	ENSPTRG00000000877	ENSMMUG00000005994	ENSMUSG00000039037	ENSMODG00000019784	ENSOANG00000015358	ENSGALG00000009021
ENSG00000117114	ENSPTRG00000000896	ENSMMUG00000002516	ENSMUSG00000028184	ENSMODG00000000713	ENSOANG00000004818	ENSGALG00000008871
ENSG00000117133	ENSPTRG00000000901	ENSMMUG00000022181	ENSMUSG00000028187	ENSMODG00000000452	ENSOANG00000009012	ENSGALG00000008796
ENSG00000117139	ENSPTRG00000001856	ENSMMUG00000015233	ENSMUSG00000042207	ENSMODG00000000755	ENSOANG00000002512	ENSGALG00000000427
ENSG00000117143	ENSPTRG00000001602	ENSMMUG00000019514	ENSMUSG00000026670	ENSMODG00000001084	ENSOANG00000015694	ENSGALG00000002725
ENSG00000117151	ENSPTRG00000000904	ENSMMUG00000010127	ENSMUSG00000028189	ENSMODG00000000421	ENSOANG00000012099	ENSGALG00000008780
ENSG00000117154	ENSPTRG00000000250	ENSMMUG00000023517	ENSMUSG00000040972	ENSMODG00000002553	ENSOANG00000002995	ENSGALG00000000426
ENSG00000117155	ENSPTRG00000000906	ENSMMUG00000006203	ENSMUSG00000036825	ENSMODG00000000409	ENSOANG00000003514	ENSGALG00000008763
ENSG00000117174	ENSPTRG00000000917	ENSMMUG00000013203	ENSMUSG00000074182	ENSMODG00000025703	ENSOANG00000020156	ENSGALG00000008658
ENSG00000117222	ENSPTRG00000001894	ENSMMUG00000018803	ENSMUSG00000026439	ENSMODG00000001708	ENSOANG00000013474	ENSGALG00000000668
ENSG00000117280	ENSPTRG00000001905	ENSMMUG00000021227	ENSMUSG00000026433	ENSMODG00000001843	ENSOANG00000005223	ENSGALG00000000712
ENSG00000117385	ENSPTRG00000000617	ENSMMUG00000022381	ENSMUSG00000028641	ENSMODG00000017171	ENSOANG00000009375	ENSGALG00000004833
ENSG00000117394	ENSPTRG00000000623	ENSMMUG00000000373	ENSMUSG00000028645	ENSMODG00000017148	ENSOANG00000009730	ENSGALG00000004889
ENSG00000117395	ENSPTRG00000000625	ENSMMUG00000002640	ENSMUSG00000028729	ENSMODG00000011412	ENSOANG00000001141	ENSGALG00000009045
ENSG00000117399	ENSPTRG00000000634	ENSMMUG00000003149	ENSMUSG00000006398	ENSMODG00000011332	ENSOANG00000008213	ENSGALG00000009971
ENSG00000117410	ENSPTRG00000000648	ENSMMUG00000015154	ENSMUSG00000033379	ENSMODG00000002974	ENSOANG00000009009	ENSGALG00000010091
ENSG00000117411	ENSPTRG00000000649	ENSMMUG00000015155	ENSMUSG00000028541	ENSMODG00000002949	ENSOANG00000013787	ENSGALG00000010094
ENSG00000117461	ENSPTRG00000000685	ENSMMUG00000015080	ENSMUSG00000028698	ENSMODG00000002139	ENSOANG00000005917	ENSGALG00000010335
ENSG00000117475	ENSPTRG00000001656	ENSMMUG00000021080	ENSMUSG00000026577	ENSMODG00000003015	ENSOANG00000000860	ENSGALG00000015225
ENSG00000117477	ENSPTRG00000001657	ENSMMUG00000000065	ENSMUSG00000026578	ENSMODG00000003052	ENSOANG00000000862	ENSGALG00000015221
ENSG00000117479	ENSPTRG00000001658	ENSMMUG00000013039	ENSMUSG00000040918	ENSMODG00000003071	ENSOANG00000000864	ENSGALG00000015218
ENSG00000117480	ENSPTRG00000000693	ENSMMUG00000002714	ENSMUSG00000034171	ENSMODG00000001986	ENSOANG00000021081	ENSGALG00000010433
ENSG00000117481	ENSPTRG00000000692	ENSMMUG00000002717	ENSMUSG00000028706	ENSMODG00000001996	ENSOANG00000007695	ENSGALG00000010360
[truncated: 4,284 more rows]

## Sheet: Table S3 - Gene classification
gene_id	var.Organ	var.Species	var.residual	percent.Organ	percent.Species	percent.class	dynRange	dynRange.set
ENSG00000170689	57.9824	0.2804	6.5809	0.894187	0.00432424	TVGs	3.877	Unconstrained
ENSG00000093009	13.2065	13.003	4.4044	0.431389	0.424742	Others	2.9144	Unconstrained
ENSG00000067082	1.3904	2.0816	3.3877	0.202691	0.303454	Others	1.6905	Constrained
ENSG00000178741	2.1453	3.4357	0.3996	0.35871	0.574474	Others	1.7355	Constrained
ENSG00000121068	8.3266	1.0196	3.9529	0.626103	0.0766668	Others	1.9106	Constrained
ENSG00000018236	59.6491	6.3196	11.6805	0.768187	0.0813865	TVGs	4.4397	Unconstrained
ENSG00000064300	2.579	4.113	7.7184	0.178968	0.285419	Others	2.4488	Unconstrained
ENSG00000143816	4.3005	7.8153	10.8979	0.186867	0.339593	Others	3.3666	Unconstrained
ENSG00000146535	1.3157	2.9897	2.0938	0.205604	0.467199	Others	1.806	Constrained
ENSG00000150773	24.0689	5.6637	1.973	0.759137	0.178634	TVGs	3.2837	Unconstrained
ENSG00000111241	6.1899	6.4996	7.9262	0.300252	0.315274	Others	2.2241	Unconstrained
ENSG00000118971	7.5405	2.3344	4.494	0.524779	0.162462	Others	2.2259	Unconstrained
ENSG00000107130	41.7643	3.6274	4.7797	0.832432	0.0723002	TVGs	4.7619	Unconstrained
ENSG00000102452	47.1761	2.4794	7.8559	0.820291	0.0431115	TVGs	3.4881	Unconstrained
ENSG00000180176	7.3536	3.3872	25.8226	0.201119	0.0926391	Others	3.0278	Unconstrained
ENSG00000166828	49.2661	11.5046	8.8596	0.707538	0.165224	TVGs	4.1944	Unconstrained
ENSG00000106689	51.0634	1.3382	13.1011	0.779562	0.0204297	TVGs	3.6647	Unconstrained
ENSG00000137198	10.137	2.9672	5.0303	0.55899	0.163622	Others	3.3931	Unconstrained
ENSG00000145451	37.833	1.7697	6.475	0.82107	0.0384069	TVGs	3.1081	Unconstrained
ENSG00000070444	0.9049	1.3591	1.2247	0.25938	0.389572	Others	1.3508	Constrained
ENSG00000111906	3.3802	5.1253	2.2085	0.315494	0.478374	Others	2.3267	Unconstrained
ENSG00000039068	45.5041	4.2309	8.8922	0.77616	0.0721662	TVGs	4.3132	Unconstrained
ENSG00000179242	18.8699	6.5227	11.3837	0.513099	0.177362	Others	3.824	Unconstrained
ENSG00000137996	1.369	1.4652	1.5561	0.311824	0.333736	Others	1.3724	Constrained
ENSG00000136280	1.3281	0.8369	2.2639	0.299871	0.188963	Others	1.3077	Constrained
ENSG00000136270	0.4578	2.7546	0.633	0.119051	0.716336	SVGs	1.1989	Constrained
ENSG00000184012	53.1553	1.1704	13.1521	0.787745	0.017345	TVGs	4.1613	Unconstrained
ENSG00000198759	8.0207	8.4407	23.9463	0.198494	0.208888	Others	3.5333	Unconstrained
ENSG00000141429	0.2971	2.4718	1.9795	0.0625684	0.520554	Others	1.8973	Constrained
ENSG00000111049	2.4986	1.4367	10.7113	0.170592	0.098091	Others	3.1857	Unconstrained
ENSG00000075975	4.693	1.825	0.9484	0.628549	0.244428	TVGs	1.9593	Constrained
ENSG00000132170	3.0644	1.485	4.3318	0.345043	0.167207	Others	2.1639	Unconstrained
ENSG00000100311	7.7396	2.4986	1.6885	0.648931	0.209496	TVGs	2.0427	Unconstrained
ENSG00000151834	73.0268	7.3614	13.5576	0.777329	0.0783579	TVGs	4.7363	Unconstrained
ENSG00000125398	6.758	2.8671	4.4907	0.478754	0.203113	Others	2.8293	Unconstrained
ENSG00000196743	0.7397	0.8688	4.3684	0.12376	0.14536	Others	1.8917	Constrained
ENSG00000073464	21.7458	6.8541	9.4827	0.571017	0.17998	TVGs	3.9854	Unconstrained
ENSG00000114166	1.4934	1.7071	2.8149	0.248263	0.283788	Others	2.0865	Unconstrained
ENSG00000131165	1.1391	0.7754	1.1796	0.368152	0.250606	Others	1.1783	Constrained
ENSG00000132386	9.7131	2.3173	8.8409	0.465381	0.111028	Others	3.2422	Unconstrained
ENSG00000197763	5.4603	7.7683	3.8312	0.320068	0.455357	Others	2.4873	Unconstrained
ENSG00000125967	11.189	8.8182	11.2941	0.357461	0.28172	Others	3.9185	Unconstrained
ENSG00000101417	1.939	8.065	2.4747	0.155385	0.646301	SVGs	2.1515	Unconstrained
ENSG00000123454	1.6892	11.1314	22.0091	0.0484988	0.319595	Others	3.0704	Unconstrained
ENSG00000130787	2.6401	1.0793	2.2145	0.444918	0.181887	Others	1.4752	Constrained
ENSG00000130305	0.2968	0.5558	0.7671	0.183244	0.34315	Others	0.81965	Constrained
ENSG00000178607	1.1926	4.0751	1.0475	0.188846	0.645284	SVGs	1.3905	Constrained
ENSG00000072134	5.6282	3.4641	1.2938	0.541897	0.333532	Others	2.7137	Unconstrained
ENSG00000145911	6.7554	5.7095	3.1159	0.433572	0.366445	Others	2.7451	Unconstrained
ENSG00000158805	0.8581	2.4491	1.5705	0.175923	0.502101	Others	1.5896	Constrained
ENSG00000109736	3.9946	2.7041	3.8099	0.380127	0.257323	Others	2.0574	Unconstrained
ENSG00000076351	6.8884	6.5173	3.8928	0.398208	0.376755	Others	2.6431	Unconstrained
ENSG00000142156	3.7622	3.51	4.5738	0.317592	0.296303	Others	2.0938	Unconstrained
ENSG00000160294	0.9898	1.3441	0.5423	0.344135	0.467318	Others	1.0144	Constrained
ENSG00000142173	7.1118	2.061	2.9119	0.588496	0.170546	TVGs	2.2504	Unconstrained
ENSG00000059728	1.725	0.6412	1.4598	0.450863	0.16759	Others	1.4757	Constrained
ENSG00000105982	42.6983	9.6182	10.4249	0.680544	0.153299	TVGs	4.2742	Unconstrained
ENSG00000034063	14.0459	5.9437	5.3001	0.5554	0.235025	TVGs	4.4548	Unconstrained
ENSG00000125266	5.8712	1.1399	1.5526	0.685592	0.133108	TVGs	1.9213	Constrained
ENSG00000112146	1.3943	4.054	0.6349	0.229205	0.666426	SVGs	1.6451	Constrained
ENSG00000113108	8.4891	12.1965	7.1968	0.304461	0.437426	Others	3.5947	Unconstrained
ENSG00000078246	2.93	0.2405	2.2912	0.536463	0.0440339	Others	1.841	Constrained
ENSG00000141756	2.1152	1.5034	1.8787	0.384771	0.27348	Others	1.7676	Constrained
ENSG00000161594	56.9699	14.1217	6.6304	0.732996	0.181695	TVGs	5.2023	Unconstrained
ENSG00000114416	5.9255	1.3309	0.9255	0.724221	0.162664	TVGs	1.8105	Constrained
ENSG00000168398	8.3861	6.476	16.0925	0.270916	0.20921	Others	3.1111	Unconstrained
ENSG00000198650	81.0048	3.6652	21.8306	0.760604	0.0344148	TVGs	5.196	Unconstrained
ENSG00000140832	32.2333	6.5942	11.5026	0.640438	0.131019	TVGs	3.6858	Unconstrained
ENSG00000124802	1.598	2.3479	1.3422	0.302188	0.443997	Others	1.5704	Constrained
ENSG00000128602	2.0408	2.6707	3.5142	0.2481	0.324678	Others	2.0263	Unconstrained
ENSG00000086205	19.7151	3.3581	13.6459	0.536917	0.0914538	Others	3.6157	Unconstrained
ENSG00000110172	1.3645	1.028	1.4878	0.351648	0.264928	Others	1.4143	Constrained
ENSG00000100220	0.4097	2.192	0.7157	0.1235	0.660758	SVGs	1.0095	Constrained
ENSG00000130876	24.938	5.6269	17.1448	0.522703	0.11794	Others	4.2033	Unconstrained
ENSG00000136247	2.8949	3.0404	1.1023	0.411348	0.432022	Others	1.8065	Constrained
ENSG00000049323	6.8517	2.8333	2.7063	0.552944	0.228652	TVGs	2.2267	Unconstrained
ENSG00000159640	16.259	2.3826	9.3831	0.580167	0.0850179	Others	2.9118	Unconstrained
ENSG00000173826	11.7415	8.4886	24.3825	0.263188	0.190274	Others	3.7248	Unconstrained
ENSG00000149564	6.1574	3.6834	1.4607	0.54483	0.325921	Others	2.246	Unconstrained
ENSG00000108588	0.164	3.3693	0.7699	0.0381112	0.782975	SVGs	1.4499	Constrained
ENSG00000198909	1.2284	0.7082	0.4293	0.51921	0.299336	Others	1.0635	Constrained
ENSG00000081014	0.7934	1.3703	0.7592	0.271443	0.468815	Others	1.1051	Constrained
ENSG00000118096	4.7652	3.251	1.1252	0.521277	0.355635	Others	2.2157	Unconstrained
ENSG00000109111	0.8784	1.8203	0.4066	0.282871	0.586191	SVGs	1.1573	Constrained
ENSG00000109103	8.4044	5.5406	8.5578	0.373482	0.246218	Others	4.1196	Unconstrained
ENSG00000132581	0.4531	2.5437	2.176	0.0875928	0.491745	Others	1.6112	Constrained
ENSG00000160207	19.0736	4.1361	2.9121	0.730179	0.158339	TVGs	3.0863	Unconstrained
ENSG00000134575	1.4373	3.3136	1.2388	0.239962	0.553216	SVGs	1.4813	Constrained
ENSG00000066336	2.98	2.5407	3.1845	0.342324	0.29186	Others	2.2585	Unconstrained
ENSG00000105053	1.7986	0.4958	1.306	0.499556	0.137707	Others	1.466	Constrained
ENSG00000157212	2.5112	1.501	1.1611	0.485415	0.290144	Others	1.2428	Constrained
ENSG00000153561	1.0698	2.2984	1.299	0.229217	0.492458	Others	1.4194	Constrained
ENSG00000155367	7.1465	6.3407	14.7767	0.252849	0.224339	Others	4.3495	Unconstrained
ENSG00000006459	1.731	0.7209	1.1063	0.486482	0.202602	Others	1.3279	Constrained
ENSG00000112033	1.0686	1.0627	2.3754	0.237114	0.235804	Others	1.6816	Constrained
ENSG00000023892	0.2496	4.5031	4.2896	0.0276036	0.498004	Others	2.3612	Unconstrained
ENSG00000103245	0.4078	0.2841	1.0693	0.231547	0.16131	Others	0.8862	Constrained
ENSG00000087903	17.2545	1.9977	2.7803	0.783139	0.0906706	TVGs	3.6203	Unconstrained
ENSG00000031823	1.9342	0.9037	0.6398	0.556172	0.259856	TVGs	1.4656	Constrained
ENSG00000174886	1.6286	7.7735	1.202	0.153582	0.733066	SVGs	2.272	Unconstrained
ENSG00000147509	36.0479	4.0754	8.49	0.741523	0.083833	TVGs	3.5449	Unconstrained
ENSG00000158201	4.4444	2.8946	5.4416	0.347746	0.226484	Others	1.989	Constrained
ENSG00000167088	0.809	2.1481	0.7561	0.217871	0.578504	SVGs	1.2389	Constrained
ENSG00000180900	0.7148	1.7315	1.1728	0.197508	0.478434	Others	1.4865	Constrained
ENSG00000130717	0.5462	4.3985	1.0628	0.0909197	0.732168	SVGs	1.4026	Constrained
ENSG00000006747	16.2075	13.6083	17.3064	0.343946	0.288787	Others	4.2535	Unconstrained
ENSG00000126249	1.6138	2.1354	1.1525	0.329233	0.435645	Others	1.9459	Constrained
ENSG00000184304	9.5257	3.5151	5.1805	0.522778	0.192912	Others	4.1442	Unconstrained
ENSG00000124207	2.5285	0.3653	0.7299	0.697767	0.100809	TVGs	1.2292	Constrained
ENSG00000079150	2.8924	3.0548	2.753	0.332452	0.351118	Others	2.1454	Unconstrained
ENSG00000117500	1.6592	4.7012	2.1148	0.195771	0.554701	SVGs	1.5592	Constrained
ENSG00000112640	2.6784	0.8948	0.6928	0.627848	0.209752	TVGs	1.1961	Constrained
ENSG00000124587	0.6332	4.3499	2.026	0.0903397	0.620607	Others	1.7502	Constrained
ENSG00000112651	0.4184	3.3286	1.4384	0.0806881	0.641918	Others	1.5097	Constrained
ENSG00000124713	25.1456	12.8093	5.2548	0.581943	0.296445	Others	4.0927	Unconstrained
ENSG00000091262	35.8272	4.6828	7.3747	0.748197	0.0977932	TVGs	4.3253	Unconstrained
ENSG00000177731	0.8489	1.3965	1.0595	0.256861	0.422554	Others	1.2571	Constrained
ENSG00000177302	1.2031	1.1581	0.9551	0.362784	0.349214	Others	1.4348	Constrained
ENSG00000167670	10.1098	5.1007	3.9268	0.528277	0.266532	Others	3.3197	Unconstrained
ENSG00000144843	1.0912	8.6124	2.861	0.0868472	0.68545	SVGs	2.2075	Unconstrained
ENSG00000177663	1.7861	2.931	1.9359	0.268465	0.440553	Others	1.9459	Constrained
ENSG00000091136	9.1361	2.8979	2.5553	0.626219	0.198632	TVGs	2.0229	Unconstrained
ENSG00000091140	2.6377	4.6723	0.8045	0.32506	0.575796	Others	1.9364	Constrained
ENSG00000105643	1.286	2.6218	4.3005	0.156671	0.319408	Others	1.9941	Constrained
ENSG00000059377	1.7797	1.4508	7.5532	0.165036	0.134536	Others	2.2521	Unconstrained
ENSG00000104980	0.3592	0.3435	0.4409	0.314096	0.300367	Others	0.78978	Constrained
ENSG00000072958	1.2758	1.526	0.9645	0.338741	0.405172	Others	1.1088	Constrained
ENSG00000167461	0.4529	0.7004	2.6125	0.120267	0.18599	Others	1.8282	Constrained
ENSG00000163435	35.0349	4.0862	6.7291	0.764117	0.0891207	TVGs	3.6263	Unconstrained
ENSG00000118046	1.6474	1.5173	0.8579	0.409536	0.377194	Others	1.4282	Constrained
ENSG00000135960	1.3132	3.0217	13.1216	0.075227	0.173099	Others	2.2942	Unconstrained
ENSG00000198873	2.3741	3.431	2.8872	0.273127	0.394717	Others	1.7381	Constrained
ENSG00000161202	1.3189	0.7131	0.9986	0.435194	0.2353	Others	1.2735	Constrained
ENSG00000145191	0.4747	0.7935	0.5382	0.262788	0.439271	Others	0.88063	Constrained
ENSG00000133243	2.5843	1.1874	1.6186	0.479435	0.220285	Others	1.5113	Constrained
ENSG00000136286	1.7862	3.3084	3.8057	0.20069	0.371718	Others	1.9136	Constrained
ENSG00000162736	0.3073	3.6841	0.3681	0.0704897	0.845074	SVGs	1.3998	Constrained
ENSG00000106113	16.739	16.2646	18.7175	0.32364	0.314467	Others	4.0663	Unconstrained
ENSG00000106105	0.6422	4.8541	0.7594	0.102658	0.775948	SVGs	1.5603	Constrained
ENSG00000100075	8.4228	1.4177	1.5972	0.736407	0.12395	TVGs	1.9935	Constrained
ENSG00000137171	0.7102	3.353	1.1566	0.136059	0.642362	SVGs	1.4019	Constrained
ENSG00000099999	1.346	5.9909	2.0327	0.143656	0.639398	SVGs	2.1104	Unconstrained
ENSG00000169857	2.4055	4.5686	1.9534	0.269448	0.511745	Others	1.7544	Constrained
ENSG00000005469	1.5149	5.3259	4.6489	0.131849	0.463537	Others	2.4174	Unconstrained
ENSG00000172137	90.9394	1.4633	21.0512	0.801554	0.0128977	TVGs	4.5843	Unconstrained
ENSG00000111885	8.7176	1.4263	3.87	0.622068	0.101778	Others	2.6886	Unconstrained
ENSG00000119950	3.0014	2.1925	1.3923	0.45571	0.332893	Others	1.5471	Constrained
ENSG00000181019	7.0271	8.1566	7.2157	0.313718	0.364144	Others	3.1415	Unconstrained
ENSG00000168685	2.0577	8.7477	7.6675	0.11139	0.473542	Others	2.6863	Unconstrained
ENSG00000108960	2.1984	5.8454	5.0811	0.167498	0.445367	Others	2.2782	Unconstrained
ENSG00000108924	7.4531	2.9593	2.6974	0.568514	0.225732	TVGs	2.6611	Unconstrained
ENSG00000198822	79.4742	3.6587	5.3177	0.898515	0.0413643	TVGs	4.5912	Unconstrained
ENSG00000145687	10.5312	2.3861	2.235	0.695023	0.157474	TVGs	2.4068	Unconstrained
ENSG00000115392	4.4803	22.8779	5.5757	0.136039	0.694661	SVGs	3.9043	Unconstrained
ENSG00000198797	42.1667	8.3419	9.2506	0.70561	0.139592	TVGs	4.0269	Unconstrained
ENSG00000103415	2.7169	1.8317	1.8541	0.424337	0.286082	Others	1.5526	Constrained
ENSG00000089486	4.1673	1.332	1.4821	0.596915	0.190793	TVGs	1.4692	Constrained
ENSG00000136859	2.8305	0.539	4.297	0.369204	0.0703059	Others	1.5895	Constrained
ENSG00000198216	46.0457	1.8702	9.1055	0.807516	0.0327982	TVGs	4.1659	Unconstrained
ENSG00000116874	0.8119	2.6064	0.9672	0.185133	0.594322	SVGs	1.3537	Constrained
ENSG00000111684	3.0565	2.8706	0.978	0.442644	0.415722	Others	1.7097	Constrained
ENSG00000171365	7.4719	10.9017	1.8046	0.370296	0.540271	Others	2.765	Unconstrained
ENSG00000109572	2.8588	2.3364	1.2165	0.445872	0.364396	Others	1.76	Constrained
ENSG00000120800	0.7604	2.3249	0.6947	0.201164	0.615053	SVGs	1.3903	Constrained
ENSG00000166211	14.5131	2.0775	16.5574	0.437827	0.0626735	Others	3.0179	Unconstrained
ENSG00000157005	95.6747	2.7257	20.1245	0.807212	0.0229969	TVGs	5.0813	Unconstrained
ENSG00000127511	3.2009	1.0639	1.1642	0.589593	0.195966	TVGs	1.7273	Constrained
ENSG00000015475	1.7263	7.5741	4.9069	0.121508	0.533113	Others	2.649	Unconstrained
ENSG00000113838	1.7455	1.7069	1.0943	0.383905	0.375415	Others	1.2636	Constrained
ENSG00000104880	1.2639	0.5054	1.0707	0.445035	0.177958	Others	1.1669	Constrained
ENSG00000104883	5.0573	5.0043	2.6351	0.398316	0.394142	Others	2.0836	Unconstrained
ENSG00000130150	0.718	4.1759	1.656	0.10962	0.637552	Others	1.8806	Constrained
ENSG00000186153	2.2074	0.3855	1.4323	0.548395	0.0957716	Others	1.3973	Constrained
ENSG00000077498	6.9145	6.4685	7.3316	0.333798	0.312268	Others	2.2312	Unconstrained
ENSG00000083290	2.3154	4.89	3.0745	0.225236	0.475686	Others	2.1675	Unconstrained
ENSG00000064835	5.1704	6.2966	8.0562	0.264834	0.322519	Others	2.194	Unconstrained
ENSG00000083937	0.7319	1.7674	1.6916	0.17464	0.421723	Others	1.5574	Constrained
ENSG00000156711	11.0049	12.6428	10.9784	0.317821	0.365123	Others	3.6438	Unconstrained
ENSG00000135903	39.5049	1.0366	7.8392	0.816543	0.0214259	TVGs	3.2519	Unconstrained
ENSG00000143815	1.6435	1.8339	2.3064	0.284156	0.317075	Others	2.0242	Unconstrained
ENSG00000105229	2.8913	1.1451	0.9822	0.576117	0.228171	TVGs	1.636	Constrained
ENSG00000169032	5.1081	1.9189	0.7253	0.658914	0.247527	TVGs	2.2128	Unconstrained
ENSG00000142875	4.9429	7.9527	4.2281	0.288658	0.464426	Others	2.4252	Unconstrained
ENSG00000160999	6.6344	7.8863	7.8665	0.296348	0.352268	Others	3.8018	Unconstrained
ENSG00000026508	1.5417	4.1304	3.953	0.160175	0.429128	Others	2.2298	Unconstrained
ENSG00000128829	0.7928	1.4614	1.1556	0.232506	0.428588	Others	1.221	Constrained
ENSG00000071127	0.6105	1.2346	1.0488	0.210961	0.426622	Others	1.1234	Constrained
ENSG00000104415	5.1022	4.1113	11.8379	0.242369	0.195298	Others	2.7436	Unconstrained
ENSG00000168924	0.6271	1.8506	0.9793	0.1814	0.53532	Others	1.3041	Constrained
ENSG00000079215	81.3257	8.814	17.1326	0.758124	0.0821647	TVGs	5.0075	Unconstrained
ENSG00000091181	8.1384	6.4876	10.1087	0.329028	0.262287	Others	2.2669	Unconstrained
ENSG00000116062	3.5473	1.4845	0.5065	0.640503	0.268043	TVGs	1.5141	Constrained
ENSG00000138081	2.7137	1.7818	0.9659	0.496887	0.326253	Others	1.4718	Constrained
ENSG00000116962	4.4615	0.8265	2.7054	0.558148	0.103398	Others	1.4628	Constrained
ENSG00000213619	1.4905	3.9208	0.8779	0.236994	0.623418	SVGs	1.6194	Constrained
ENSG00000140443	7.3871	2.1078	0.7218	0.723042	0.206309	TVGs	1.945	Constrained
ENSG00000072952	5.4711	1.2865	2.0972	0.617868	0.145288	TVGs	2.1818	Unconstrained
ENSG00000129515	0.8517	0.7144	1.3646	0.290613	0.243764	Others	1.0482	Constrained
ENSG00000157404	11.2239	2.2295	3.5924	0.658455	0.130795	TVGs	3.3505	Unconstrained
ENSG00000133805	7.967	1.7887	3.9143	0.582809	0.130849	Others	2.2017	Unconstrained
ENSG00000102974	1.8733	0.7036	0.3675	0.636225	0.238962	TVGs	1.0709	Constrained
ENSG00000159723	2.2619	12.041	17.3073	0.071556	0.380921	Others	2.532	Unconstrained
ENSG00000159377	0.2739	1.3625	0.4731	0.129841	0.645888	SVGs	0.93419	Constrained
ENSG00000137767	7.682	0.7094	3.0782	0.669771	0.0618505	Others	2.3232	Unconstrained
ENSG00000104164	0.9329	7.6667	1.3297	0.0939543	0.772129	SVGs	2.3247	Unconstrained
ENSG00000183862	10.1078	9.38	15.1001	0.292235	0.271193	Others	3.6356	Unconstrained
ENSG00000129625	2.4247	1.9843	2.0045	0.378062	0.309394	Others	1.6712	Constrained
ENSG00000083454	9.7848	14.3404	24.4216	0.201554	0.295393	Others	4.1526	Unconstrained
ENSG00000182580	9.3844	4.1995	6.4075	0.469422	0.210065	Others	2.6076	Unconstrained
ENSG00000143367	3.9703	2.6843	4.0261	0.371727	0.251322	Others	2.7537	Unconstrained
ENSG00000107165	8.0691	17.9041	23.1525	0.164254	0.364455	Others	3.7035	Unconstrained
ENSG00000143952	0.5335	0.4446	1.0585	0.261956	0.218305	Others	1.0215	Constrained
ENSG00000132376	1.7618	1.2821	0.6375	0.478568	0.348264	Others	1.3124	Constrained
ENSG00000099942	1.5207	3.9729	1.1749	0.228042	0.595771	SVGs	1.7847	Constrained
ENSG00000197905	6.1884	6.0069	6.2095	0.336238	0.326377	Others	3.1018	Unconstrained
ENSG00000166033	5.9168	2.4553	5.1868	0.436378	0.181084	Others	2.5289	Unconstrained
ENSG00000116809	1.0092	1.446	0.94	0.297243	0.425895	Others	1.4752	Constrained
ENSG00000173542	1.0657	5.7192	2.9763	0.109177	0.585912	Others	2.106	Unconstrained
ENSG00000147416	6.7566	0.5968	1.3348	0.777675	0.0686909	TVGs	1.5225	Constrained
ENSG00000163466	0.7001	0.942	0.5278	0.322642	0.434121	Others	0.87201	Constrained
ENSG00000066322	2.8036	1.3133	2.0783	0.452544	0.211987	Others	2.1223	Unconstrained
ENSG00000146242	14.4302	3.3123	19.4988	0.387478	0.0889416	Others	4.6777	Unconstrained
ENSG00000178922	5.6337	6.132	3.6972	0.364337	0.396562	Others	2.6494	Unconstrained
ENSG00000117399	17.4027	3.5137	4.3952	0.687539	0.138818	TVGs	3.4508	Unconstrained
ENSG00000142627	5.1279	0.8104	2.6432	0.597553	0.0944357	Others	1.7747	Constrained
ENSG00000167508	1.769	0.541	2.3571	0.379036	0.115918	Others	1.6059	Constrained
ENSG00000167513	2.0522	12.7113	2.8685	0.116391	0.720922	SVGs	2.9343	Unconstrained
ENSG00000079102	13.0513	2.8248	2.9815	0.692098	0.149796	TVGs	2.683	Unconstrained
ENSG00000172053	0.9186	0.9525	0.5587	0.378056	0.392008	Others	1.0653	Constrained
ENSG00000198218	1.4698	0.5937	0.4416	0.586723	0.236997	TVGs	1.0481	Constrained
ENSG00000178467	10.3711	2.8521	4.8335	0.574363	0.157952	Others	3.0066	Unconstrained
ENSG00000172046	1.4397	5.3396	0.8387	0.188987	0.700919	SVGs	1.9219	Constrained
ENSG00000112312	3.6898	2.2559	2.7209	0.425749	0.260298	Others	2.031	Unconstrained
ENSG00000150867	5.0177	1.984	1.7025	0.576469	0.227936	TVGs	1.9481	Constrained
ENSG00000139287	20.2207	2.3786	20.9358	0.464469	0.0546364	Others	3.1623	Unconstrained
ENSG00000108244	10.6599	6.1882	24.5561	0.257459	0.149458	Others	3.6724	Unconstrained
ENSG00000164588	67.3112	1.5638	7.4183	0.882269	0.0204972	TVGs	3.7312	Unconstrained
ENSG00000113119	0.557	9.5453	2.1087	0.0456146	0.781697	SVGs	2.2358	Unconstrained
ENSG00000168036	1.6065	1.1826	0.4906	0.489831	0.360582	Others	1.0895	Constrained
ENSG00000127561	31.3001	12.6455	6.5517	0.619837	0.250419	TVGs	4.3913	Unconstrained
ENSG00000075413	1.2663	0.5097	0.5661	0.540669	0.217625	TVGs	1.1234	Constrained
ENSG00000003056	0.5276	2.3955	0.7483	0.143705	0.652476	SVGs	1.4005	Constrained
ENSG00000112039	1.5485	3.0046	2.6229	0.215789	0.418701	Others	1.916	Constrained
ENSG00000106799	0.8621	1.4939	1.1957	0.242729	0.420615	Others	1.4325	Constrained
ENSG00000108384	7.4421	18.1014	4.5221	0.247529	0.602063	SVGs	3.9766	Unconstrained
ENSG00000145864	89.8852	2.1878	8.5252	0.893507	0.0217479	TVGs	4.065	Unconstrained
ENSG00000177733	0.5717	1.7972	0.9108	0.174315	0.547977	Others	1.3174	Constrained
ENSG00000115641	28.8627	3.0471	5.4432	0.772701	0.0815758	TVGs	4.0294	Unconstrained
ENSG00000139182	32.6564	2.4627	6.37	0.787108	0.0593578	TVGs	3.7641	Unconstrained
ENSG00000111145	2.9117	1.3598	2.0127	0.463337	0.216384	Others	1.5322	Constrained
ENSG00000122557	1.1656	4.734	0.8345	0.173089	0.702989	SVGs	1.6545	Constrained
ENSG00000198162	1.3283	5.9527	0.8153	0.164063	0.735237	SVGs	1.7622	Constrained
ENSG00000006451	0.8917	0.9718	1.1835	0.292649	0.318937	Others	1.3837	Constrained
ENSG00000166509	6.3149	4.7078	19.3883	0.207652	0.154806	Others	2.9465	Unconstrained
ENSG00000101144	29.6578	1.0491	9.02	0.746542	0.0264078	TVGs	3.7968	Unconstrained
ENSG00000136940	1.4014	6.4513	1.7445	0.146022	0.672206	SVGs	2.2205	Unconstrained
ENSG00000099968	0.8086	3.8032	0.6342	0.154136	0.724971	SVGs	1.551	Constrained
ENSG00000197632	3.1772	4.7955	15.8779	0.133213	0.201064	Others	2.8231	Unconstrained
ENSG00000184787	0.2731	1.5079	0.6548	0.112119	0.619057	Others	1.0255	Constrained
ENSG00000152779	18.8437	1.9718	12.3322	0.568477	0.0594853	Others	4.0044	Unconstrained
ENSG00000116396	37.4423	6.4087	9.2957	0.704508	0.120585	TVGs	3.9886	Unconstrained
ENSG00000006611	29.3746	3.9488	13.0431	0.633531	0.0851649	Others	4.056	Unconstrained
ENSG00000101654	2.654	11.5909	1.3496	0.170188	0.743268	SVGs	2.4867	Unconstrained
ENSG00000136807	0.5793	1.7317	0.6674	0.1945	0.58142	SVGs	1.0817	Constrained
ENSG00000160404	2.1833	3.4316	1.5734	0.30373	0.477387	Others	1.8329	Constrained
ENSG00000186260	6.1545	0.8247	0.9568	0.775517	0.103919	TVGs	1.8656	Constrained
ENSG00000122884	0.3924	2.4338	2.4884	0.0738343	0.457946	Others	1.9376	Constrained
ENSG00000138308	51.8458	2.9426	15.1987	0.740791	0.0420449	TVGs	3.91	Unconstrained
ENSG00000138315	33.6057	13.0432	10.3709	0.589369	0.228749	TVGs	4.3924	Unconstrained
ENSG00000154342	5.5073	18.1436	10.239	0.162506	0.535369	Others	3.1875	Unconstrained
ENSG00000004838	48.0395	3.1384	9.3852	0.793214	0.0518203	TVGs	5.3682	Unconstrained
ENSG00000114388	0.9364	0.99	0.9135	0.32973	0.348604	Others	1.0816	Constrained
ENSG00000116455	0.9602	1.9895	1.0171	0.242059	0.501538	Others	1.5064	Constrained
ENSG00000121933	12.8666	12.7373	17.5392	0.298231	0.295234	Others	4.7443	Unconstrained
ENSG00000173947	47.1385	11.5776	18.6615	0.609201	0.149625	TVGs	4.523	Unconstrained
ENSG00000204991	21.2807	6.748	17.5281	0.467125	0.148123	Others	4.1448	Unconstrained
ENSG00000117707	5.0294	0.8813	2.8139	0.576462	0.101013	Others	2.3145	Unconstrained
ENSG00000007202	0.7357	1.0946	1.4127	0.226858	0.337527	Others	1.2961	Constrained
ENSG00000187456	8.132	25.2108	14.9045	0.168548	0.522533	Others	3.9033	Unconstrained
ENSG00000108587	0.7539	0.9474	0.6929	0.314886	0.395706	Others	1.1924	Constrained
ENSG00000081985	2.6377	5.7014	8.7199	0.154622	0.334217	Others	2.8445	Unconstrained
ENSG00000127804	1.0613	5.2854	0.8657	0.147149	0.732821	SVGs	1.6478	Constrained
ENSG00000105989	5.5792	1.866	14.6499	0.252508	0.0844531	Others	3.345	Unconstrained
ENSG00000154143	4.9343	36.2711	5.9355	0.104671	0.769419	SVGs	3.3474	Unconstrained
ENSG00000156206	60.7352	4.0278	7.6577	0.838644	0.0556167	TVGs	4.1992	Unconstrained
ENSG00000106018	8.6352	2.6438	23.1612	0.25073	0.0767649	Others	3.198	Unconstrained
ENSG00000113272	2.1693	6.0231	0.844	0.240062	0.666538	SVGs	2.0278	Unconstrained
ENSG00000135074	7.479	1.3732	4.2877	0.569182	0.104506	Others	2.5384	Unconstrained
ENSG00000177646	0.4446	6.4133	1.1072	0.0558185	0.805175	SVGs	2.0607	Unconstrained
ENSG00000117682	1.1927	1.9471	0.8569	0.298421	0.487177	Others	1.2222	Constrained
ENSG00000112175	1.0904	6.0614	7.8284	0.0727894	0.404627	Others	2.5366	Unconstrained
ENSG00000138160	17.5616	5.664	5.6856	0.607432	0.19591	TVGs	3.512	Unconstrained
ENSG00000196792	1.7203	1.4238	1.2308	0.39322	0.325447	Others	1.1032	Constrained
ENSG00000166025	4.4399	0.7651	4.0383	0.480337	0.0827735	Others	2.7036	Unconstrained
ENSG00000141098	2.5263	3.7082	2.2107	0.29914	0.43909	Others	1.8253	Constrained
ENSG00000124074	4.0137	0.822	2.7463	0.529372	0.108415	Others	2.033	Unconstrained
ENSG00000177479	0.3811	1.5953	0.9778	0.129003	0.540011	Others	1.2371	Constrained
ENSG00000159217	25.6942	2.3649	8.3536	0.705638	0.0649471	TVGs	2.7473	Unconstrained
ENSG00000064787	52.1143	1.6502	11.4344	0.799313	0.0253102	TVGs	4.3417	Unconstrained
ENSG00000169019	0.8155	5.1172	2.0944	0.101593	0.637491	Others	1.8798	Constrained
ENSG00000109920	1.0711	2.5738	0.4738	0.260058	0.624906	SVGs	1.2872	Constrained
ENSG00000196092	9.314	4.1565	10.4969	0.388611	0.173423	Others	2.4961	Unconstrained
ENSG00000187446	1.3304	6.9083	1.5315	0.136169	0.707079	SVGs	2.1167	Unconstrained
ENSG00000077420	0.8489	3.0788	6.7737	0.0793261	0.287701	Others	2.3576	Unconstrained
ENSG00000168259	1.675	2.5814	0.9096	0.324235	0.49969	Others	1.683	Constrained
ENSG00000074319	0.5413	3.6215	0.6418	0.112663	0.753757	SVGs	1.2906	Constrained
ENSG00000158717	0.4773	4.4616	1.784	0.0709961	0.663642	Others	1.776	Constrained
ENSG00000078795	35.2432	10.3531	7.1375	0.668323	0.196328	TVGs	3.7383	Unconstrained
ENSG00000160201	0.5839	3.3437	0.5822	0.129474	0.74143	SVGs	1.2767	Constrained
ENSG00000139668	0.321	3.4775	1.13	0.0651314	0.70559	SVGs	1.406	Constrained
ENSG00000131381	2.5749	1.4221	0.5107	0.571223	0.315482	Others	1.2062	Constrained
ENSG00000008018	0.2076	4.4064	0.8893	0.0377228	0.800683	SVGs	1.7894	Constrained
ENSG00000198719	1.7452	2.0055	3.363	0.245329	0.281921	Others	1.5212	Constrained
ENSG00000135723	1.6938	1.0434	1.6781	0.383621	0.236315	Others	1.4523	Constrained
ENSG00000159167	19.7713	4.9976	15.6269	0.489439	0.123716	Others	4.0114	Unconstrained
ENSG00000205250	0.48	1.1225	0.3931	0.240529	0.562487	SVGs	1.2233	Constrained
ENSG00000132294	2.5943	1.6598	1.377	0.460709	0.294756	Others	1.6814	Constrained
ENSG00000176715	0.7298	1.2622	1.1184	0.234632	0.4058	Others	1.3593	Constrained
ENSG00000184254	14.5223	5.804	6.985	0.531732	0.212513	Others	3.7942	Unconstrained
ENSG00000127995	2.4064	4.0192	1.3068	0.31121	0.519787	Others	1.9789	Constrained
ENSG00000137745	1.3248	4.5178	11.7102	0.0754751	0.257383	Others	2.2006	Unconstrained
ENSG00000111961	4.029	1.2908	2.1235	0.541292	0.173418	Others	1.696	Constrained
ENSG00000165168	2.9158	3.787	4.16	0.268421	0.348621	Others	1.9609	Constrained
ENSG00000166855	1.3589	3.8453	1.0459	0.217421	0.615238	SVGs	1.7882	Constrained
ENSG00000010818	14.3929	0.7411	2.1004	0.835126	0.0430012	TVGs	2.1818	Unconstrained
ENSG00000175445	25.2244	0.4984	7.4505	0.760383	0.0150241	TVGs	3.5208	Unconstrained
ENSG00000113732	3.7216	2.1589	1.4221	0.509627	0.295634	Others	1.5261	Constrained
ENSG00000130700	43.3283	11.682	12.4645	0.64214	0.173131	TVGs	4.5357	Unconstrained
ENSG00000198898	1.148	1.2089	1.7166	0.281822	0.296772	Others	1.2709	Constrained
ENSG00000136631	1.8687	1.7701	0.8227	0.41885	0.39675	Others	1.2467	Constrained
ENSG00000148297	1.0395	2.515	1.1626	0.220368	0.533167	SVGs	1.4787	Constrained
ENSG00000148290	0.8825	4.2959	1.2016	0.138323	0.673339	SVGs	1.6586	Constrained
ENSG00000047662	13.4771	3.3674	9.6264	0.509129	0.127211	Others	3.1668	Unconstrained
ENSG00000178177	4.0196	2.1863	1.7796	0.503362	0.273784	Others	1.9366	Constrained
ENSG00000111144	0.426	0.4057	0.6	0.297548	0.283369	Others	0.75462	Constrained
ENSG00000139344	39.6736	11.8011	9.8932	0.646488	0.192301	TVGs	4.7402	Unconstrained
ENSG00000125844	3.5143	0.1621	1.5798	0.668601	0.0308398	Others	1.3373	Constrained
ENSG00000113648	1.4839	3.1384	1.3071	0.250261	0.529295	SVGs	1.7353	Constrained
ENSG00000035687	4.4502	1.5818	1.2027	0.615119	0.218641	TVGs	1.8696	Constrained
ENSG00000173728	60.6766	2.7231	19.6944	0.730216	0.0327713	TVGs	4.2322	Unconstrained
ENSG00000113812	0.9462	1.3118	0.5558	0.336271	0.466202	Others	1.2586	Constrained
ENSG00000132970	16.6622	15.7482	7.2238	0.4204	0.397339	Others	4.1136	Unconstrained
ENSG00000008118	40.5449	9.9324	18.9457	0.584027	0.143071	Others	4.3609	Unconstrained
ENSG00000175556	6.578	10.4092	10.252	0.24149	0.38214	Others	3.0303	Unconstrained
ENSG00000101158	0.8897	4.2654	1.4254	0.135202	0.648188	SVGs	1.8791	Constrained
ENSG00000101160	6.2853	2.4832	2.7432	0.545992	0.215711	TVGs	2.5406	Unconstrained
ENSG00000077721	0.8809	4.4647	1.329	0.131978	0.668909	SVGs	1.6152	Constrained
ENSG00000101892	6.1968	56.5752	7.2058	0.0885538	0.808474	SVGs	3.5256	Unconstrained
ENSG00000125508	2.1137	12.7383	15.0706	0.0706389	0.425708	Others	3.2198	Unconstrained
ENSG00000083642	4.2165	0.9832	0.7407	0.709801	0.165511	TVGs	1.3867	Constrained
ENSG00000174059	15.0999	0.3914	7.4714	0.657584	0.017045	Others	4.1805	Unconstrained
ENSG00000120217	2.2083	9.0925	14.4615	0.0857183	0.352938	Others	3.1495	Unconstrained
ENSG00000139517	0.9922	1.8851	2.7123	0.177508	0.337251	Others	1.5638	Constrained
ENSG00000142224	3.1295	1.0137	8.0981	0.255651	0.0828098	Others	2.2046	Unconstrained
ENSG00000162889	4.4259	0.6938	1.0084	0.72223	0.113216	TVGs	1.4841	Constrained
ENSG00000136634	3.2931	12.5789	11.027	0.122425	0.467634	Others	2.2953	Unconstrained
ENSG00000139842	1.3156	1.7512	1.0961	0.31603	0.420668	Others	1.3266	Constrained
ENSG00000100345	2.3622	0.9733	1.3747	0.501507	0.206637	Others	1.7234	Constrained
ENSG00000100360	4.5269	1.974	2.0618	0.528677	0.230535	TVGs	2.1829	Unconstrained
ENSG00000100271	6.7842	9.1585	1.7798	0.382802	0.516772	Others	3.2834	Unconstrained
ENSG00000187045	47.9678	4.7724	10.2949	0.76097	0.0757102	TVGs	4.5694	Unconstrained
ENSG00000167977	0.827	1.463	0.893	0.259818	0.459629	Others	1.4717	Constrained
ENSG00000124232	5.2021	20.1657	12.4793	0.13745	0.53282	Others	3.1318	Unconstrained
ENSG00000124145	5.826	1.9887	4.4646	0.474457	0.161955	Others	2.1875	Unconstrained
ENSG00000115963	0.258	1.6252	6.8941	0.029394	0.185159	Others	2.0774	Unconstrained
ENSG00000171824	1.975	1.6651	0.5106	0.475823	0.401161	Others	1.8499	Constrained
ENSG00000160551	2.6032	3.2294	1.1016	0.375415	0.465721	Others	1.7391	Constrained
ENSG00000101457	0.8873	3.9677	0.6622	0.160824	0.719151	SVGs	1.5138	Constrained
ENSG00000255604	60.1679	13.0347	11.9899	0.706258	0.153003	TVGs	5.94	Unconstrained
ENSG00000160602	2.0005	7.9087	2.2602	0.164388	0.649884	SVGs	2.2762	Unconstrained
ENSG00000158545	1.6096	1.0147	0.5291	0.510433	0.32178	Others	1.253	Constrained
ENSG00000077097	2.01	1.3116	0.9705	0.468302	0.305585	Others	1.2588	Constrained
ENSG00000178691	1.7186	1.3148	1.2061	0.405378	0.310131	Others	1.4183	Constrained
ENSG00000131242	23.1302	1.4339	5.976	0.757371	0.0469514	TVGs	3.1583	Unconstrained
ENSG00000141314	16.2449	3.083	7.5554	0.604275	0.114681	Others	3.3733	Unconstrained
ENSG00000196839	0.8796	8.2216	3.7237	0.0685853	0.641065	Others	2.6067	Unconstrained
ENSG00000132824	0.4599	0.445	0.7402	0.279557	0.2705	Others	0.82918	Constrained
ENSG00000124251	50.1822	3.8778	10.1122	0.781993	0.060428	TVGs	4.7338	Unconstrained
ENSG00000175832	7.5996	4.8214	7.4892	0.381694	0.242157	Others	3.4477	Unconstrained
ENSG00000124140	103.223	13.1115	15.8454	0.780927	0.0991947	TVGs	4.8837	Unconstrained
ENSG00000113504	6.797	1.088	5.1752	0.520436	0.0833065	Others	2.0159	Unconstrained
ENSG00000167193	0.4414	0.526	0.6292	0.276462	0.32945	Others	0.83993	Constrained
ENSG00000108788	1.1542	4.0874	0.8454	0.189617	0.671497	SVGs	1.9352	Constrained
ENSG00000141699	0.4686	0.391	0.3905	0.37485	0.312775	Others	0.83834	Constrained
ENSG00000168256	0.9898	4.5394	1.802	0.135012	0.619189	SVGs	1.5408	Constrained
ENSG00000101057	11.6764	10.0743	5.4279	0.429617	0.37067	Others	3.8369	Unconstrained
ENSG00000101049	28.7079	1.1914	11.7434	0.689386	0.0286101	Others	4.0968	Unconstrained
ENSG00000101076	86.283	2.5919	9.5317	0.876801	0.0263387	TVGs	4.5085	Unconstrained
ENSG00000081803	16.8516	1.7162	4.0683	0.744457	0.0758169	TVGs	2.8659	Unconstrained
ENSG00000124228	0.6268	2.0178	0.5273	0.19761	0.636149	SVGs	1.179	Constrained
ENSG00000100243	0.6555	1.6276	2.9067	0.126305	0.313615	Others	1.5163	Constrained
ENSG00000108506	0.9989	3.4585	0.9863	0.183497	0.635322	SVGs	1.4027	Constrained
ENSG00000141551	2.5488	2.7078	0.9685	0.409439	0.434981	Others	1.9295	Constrained
ENSG00000100060	3.6391	3.3707	1.9782	0.404884	0.375022	Others	1.9563	Constrained
ENSG00000089225	69.6834	0.7249	7.9126	0.889717	0.00925551	TVGs	4.1249	Unconstrained
ENSG00000166913	3.4727	0.8206	1.1513	0.637825	0.150718	TVGs	1.4697	Constrained
ENSG00000104375	5.4591	1.3543	3.5444	0.527052	0.130752	Others	2.5246	Unconstrained
ENSG00000258890	4.2921	3.6146	1.2962	0.466386	0.392767	Others	2.0526	Unconstrained
ENSG00000136451	1.8883	2.1328	0.8807	0.385226	0.435105	Others	1.4458	Constrained
ENSG00000180891	6.4338	1.9019	2.817	0.576883	0.170533	Others	2.0691	Unconstrained
ENSG00000129282	1.5569	3.9701	1.3177	0.227461	0.580025	SVGs	1.6063	Constrained
ENSG00000128641	5.0623	1.0214	2.2044	0.610791	0.123237	Others	2.0031	Unconstrained
ENSG00000108591	0.4049	1.7276	0.6106	0.147607	0.629798	SVGs	1.0659	Constrained
ENSG00000108406	2.47	1.0568	0.9701	0.549267	0.235006	TVGs	1.2866	Constrained
ENSG00000130935	0.347	1.4334	0.9013	0.129396	0.534512	Others	1.014	Constrained
ENSG00000129197	0.7887	4.921	1.629	0.107471	0.670555	SVGs	2.0061	Unconstrained
ENSG00000007171	5.2057	10.7878	13.2002	0.178316	0.369525	Others	3.1888	Unconstrained
ENSG00000062725	2.1577	3.3761	0.7033	0.345946	0.541293	Others	1.4789	Constrained
ENSG00000056661	4.9931	3.9316	2.7098	0.429163	0.337926	Others	2.4354	Unconstrained
ENSG00000108296	0.9813	1.5603	0.6191	0.310469	0.493656	Others	1.3371	Constrained
ENSG00000141720	4.4824	61.8346	1.5237	0.0660724	0.911468	SVGs	4.2322	Unconstrained
ENSG00000113140	5.5004	2.3181	4.4789	0.447282	0.188503	Others	2.9385	Unconstrained
ENSG00000188828	15.8693	20.851	10.2142	0.338116	0.444257	Others	3.4868	Unconstrained
ENSG00000176974	20.6587	2.6233	3.2389	0.778959	0.0989144	TVGs	2.6728	Unconstrained
ENSG00000135111	7.4618	2.9677	2.4471	0.579485	0.230472	TVGs	2.1084	Unconstrained
ENSG00000137673	17.9361	12.8118	31.4949	0.288163	0.205836	Others	4.5382	Unconstrained
ENSG00000198336	20.4723	32.645	30.5503	0.244686	0.390175	Others	5.4722	Unconstrained
ENSG00000166685	1.0226	0.9556	0.3201	0.444938	0.415786	Others	1.0217	Constrained
ENSG00000108270	1.4742	1.938	0.9188	0.340383	0.447472	Others	1.5175	Constrained
ENSG00000197102	4.1266	0.3518	0.3788	0.849584	0.0724286	TVGs	1.5398	Constrained
ENSG00000187959	2.5898	21.5109	8.2572	0.0800361	0.66478	Others	3.5968	Unconstrained
ENSG00000006125	4.9648	0.9551	1.0122	0.716204	0.137779	TVGs	1.6038	Constrained
ENSG00000120137	0.5995	2.4913	1.3721	0.13433	0.558224	Others	1.2083	Constrained
ENSG00000072682	2.4896	1.4866	2.3972	0.390624	0.233251	Others	1.7495	Constrained
ENSG00000034152	1.6451	0.9382	2.5253	0.322026	0.183651	Others	1.5053	Constrained
ENSG00000128245	12.7511	1.4389	1.9924	0.787961	0.0889176	TVGs	2.4906	Unconstrained
ENSG00000120094	4.4871	3.2078	9.6334	0.258946	0.185119	Others	2.3658	Unconstrained
ENSG00000075856	1.7632	2.0044	0.3051	0.432931	0.492155	Others	1.3398	Constrained
ENSG00000205060	3.6705	2.411	1.57	0.47971	0.315102	Others	1.7224	Constrained
ENSG00000160202	4.0891	8.0626	50.3295	0.0654453	0.12904	Others	4.8187	Unconstrained
ENSG00000159479	0.5997	0.5275	1.063	0.273811	0.240846	Others	0.90827	Constrained
ENSG00000136193	37.7623	2.8569	3.1071	0.863606	0.065336	TVGs	3.8392	Unconstrained
ENSG00000112308	0.3816	6.1334	0.8081	0.0521091	0.837541	SVGs	1.7159	Constrained
ENSG00000166862	58.9803	24.1595	10.0602	0.632836	0.259222	TVGs	4.4272	Unconstrained
ENSG00000146701	4.4851	2.92	1.2601	0.517599	0.33698	Others	2.2885	Unconstrained
ENSG00000145860	2.2893	6.3836	1.1154	0.233881	0.652166	SVGs	1.7196	Constrained
ENSG00000183421	19.2361	8.3029	9.1273	0.524626	0.226445	TVGs	2.9878	Unconstrained
ENSG00000015413	45.4132	7.9505	15.3726	0.660687	0.115667	TVGs	4.599	Unconstrained
ENSG00000168936	0.2646	4.4228	1.4489	0.0431204	0.72076	SVGs	1.5174	Constrained
ENSG00000196408	6.4266	3.9038	10.7674	0.30461	0.185034	Others	3.4997	Unconstrained
ENSG00000141030	2.4803	0.1928	0.4371	0.797473	0.0619896	TVGs	1.2281	Constrained
ENSG00000004799	21.8565	8.4938	5.8587	0.603621	0.234577	TVGs	3.5316	Unconstrained
ENSG00000074842	1.1407	2.7838	1.0519	0.229222	0.5594	SVGs	1.3983	Constrained
ENSG00000092421	4.7221	2.2334	1.3897	0.565846	0.267627	TVGs	2.0071	Unconstrained
ENSG00000164898	1.3187	3.8274	1.7175	0.192129	0.557637	Others	1.867	Constrained
ENSG00000117020	12.3104	0.8656	1.0391	0.866009	0.060893	TVGs	2.2711	Unconstrained
ENSG00000126790	1.1037	31.2886	9.001	0.0266637	0.755886	SVGs	4.2512	Unconstrained
ENSG00000009765	57.9966	9.9128	13.8398	0.709445	0.121259	TVGs	4.7952	Unconstrained
ENSG00000146469	32.1272	8.3832	19.2402	0.537688	0.140303	Others	3.6104	Unconstrained
ENSG00000112031	0.719	9.7802	1.4857	0.0599922	0.816044	SVGs	2.4432	Unconstrained
ENSG00000196591	2.2162	3.7234	1.2823	0.306872	0.515571	Others	1.6274	Constrained
ENSG00000111832	0.8655	5.7659	0.9279	0.114495	0.762756	SVGs	1.7912	Constrained
ENSG00000146352	84.6051	2.355	7.4237	0.896394	0.0249513	TVGs	4.0463	Unconstrained
ENSG00000135547	5.2604	4.6912	4.2796	0.369639	0.329642	Others	2.7141	Unconstrained
ENSG00000186625	4.6918	2.1495	0.9988	0.598436	0.274167	TVGs	1.8287	Constrained
ENSG00000120256	17.7233	7.1512	10.6988	0.498219	0.201027	Others	4.1161	Unconstrained
ENSG00000025796	0.6668	2.1076	0.7022	0.191797	0.606224	SVGs	1.2531	Constrained
ENSG00000112333	37.4938	2.4995	14.4314	0.688911	0.0459258	Others	3.4518	Unconstrained
ENSG00000112335	0.8418	0.7383	0.3623	0.433381	0.380097	Others	0.95067	Constrained
ENSG00000146416	2.6172	3.5794	3.8747	0.259867	0.355406	Others	2.4968	Unconstrained
ENSG00000189007	1.0926	9.0298	1.86	0.0911837	0.753589	SVGs	2.0131	Unconstrained
ENSG00000034693	0.6987	3.0389	1.2778	0.139311	0.605914	Others	1.5596	Constrained
ENSG00000135521	0.5023	0.4306	0.768	0.295314	0.25316	Others	0.74432	Constrained
ENSG00000183137	6.5099	5.131	2.3733	0.464522	0.366129	Others	2.5536	Unconstrained
ENSG00000118508	4.5428	4.2509	3.7099	0.363319	0.339974	Others	2.3025	Unconstrained
ENSG00000203797	12.5866	3.7363	7.7888	0.522012	0.154958	Others	3.5768	Unconstrained
ENSG00000074935	3.9306	6.0902	1.1617	0.351496	0.544619	Others	2.2404	Unconstrained
ENSG00000112769	9.9012	0.809	2.5782	0.745101	0.0608802	TVGs	2.2013	Unconstrained
ENSG00000132429	41.2987	4.4229	10.6163	0.733054	0.0785067	TVGs	4.1619	Unconstrained
ENSG00000118503	0.6107	0.9756	3.4594	0.121034	0.193353	Others	1.6931	Constrained
ENSG00000112379	31.5719	2.775	3.2157	0.840514	0.0738767	TVGs	3.5667	Unconstrained
ENSG00000146386	2.9141	8.7588	2.7889	0.201503	0.605651	SVGs	2.6847	Unconstrained
ENSG00000111875	1.365	8.9107	1.4151	0.116758	0.762198	SVGs	2.4445	Unconstrained
ENSG00000135577	29.4888	2.4076	10.1646	0.701096	0.0572407	TVGs	3.2677	Unconstrained
ENSG00000112297	5.374	3.0121	8.3978	0.320188	0.179464	Others	2.7211	Unconstrained
ENSG00000165476	0.4794	2.3374	3.7761	0.0727146	0.354533	Others	1.865	Constrained
ENSG00000093144	0.1076	1.9649	1.6304	0.0290583	0.530638	Others	1.2158	Constrained
ENSG00000182050	24.6906	6.7637	12.6319	0.560053	0.15342	Others	3.3045	Unconstrained
ENSG00000133636	23.9314	2.8434	31.5051	0.410629	0.0487887	Others	4.3321	Unconstrained
ENSG00000111052	14.5958	2.5233	12.8447	0.487114	0.0842116	Others	5.1782	Unconstrained
ENSG00000112246	45.7304	0.667	6.4314	0.865634	0.0126257	TVGs	3.286	Unconstrained
ENSG00000072401	3.1373	3.2517	2.3158	0.36041	0.373553	Others	1.8155	Constrained
ENSG00000083782	7.5364	15.3222	13.1702	0.209177	0.425276	Others	3.2925	Unconstrained
ENSG00000179520	8.3792	3.4489	12.2441	0.348086	0.143273	Others	2.6152	Unconstrained
ENSG00000150347	1.3163	0.6217	3.0356	0.264657	0.125	Others	1.4005	Constrained
ENSG00000070961	9.1464	1.8324	2.3726	0.685052	0.137244	TVGs	2.0588	Unconstrained
ENSG00000075089	0.9587	41.1792	2.8144	0.0213271	0.916064	SVGs	3.5385	Unconstrained
ENSG00000111647	0.9999	1.5883	1.6334	0.236853	0.376232	Others	1.6029	Constrained
ENSG00000166130	2.2202	5.2164	7.201	0.151678	0.35637	Others	2.8034	Unconstrained
ENSG00000112339	0.5298	9.6639	1.0694	0.0470386	0.858014	SVGs	2.177	Unconstrained
ENSG00000118513	7.6119	8.415	6.7304	0.334482	0.369771	Others	3.2304	Unconstrained
ENSG00000120868	0.6957	5.4628	1.5181	0.0906261	0.711617	SVGs	1.8948	Constrained
ENSG00000139350	5.4587	4.1637	1.739	0.48046	0.366478	Others	2.138	Unconstrained
ENSG00000171408	5.4712	2.3399	4.5887	0.441233	0.188705	Others	2.6068	Unconstrained
ENSG00000118523	9.11	1.706	3.8846	0.619703	0.11605	Others	2.5016	Unconstrained
ENSG00000079950	3.859	1.8552	1.3298	0.547842	0.263373	TVGs	1.7967	Constrained
ENSG00000112357	0.3786	6.0372	1.7936	0.0461179	0.735401	SVGs	1.5584	Constrained
ENSG00000016402	3.795	17.2808	20.9462	0.0903098	0.411232	Others	3.4353	Unconstrained
ENSG00000027697	0.494	1.8652	1.6681	0.122663	0.463139	Others	1.6122	Constrained
ENSG00000074527	7.9921	2.2111	5.6149	0.50525	0.139783	Others	3.1073	Unconstrained
ENSG00000180263	0.7743	1.0756	3.0879	0.156811	0.21783	Others	1.5018	Constrained
ENSG00000184752	1.756	4.4953	0.6483	0.254508	0.651531	SVGs	1.8644	Constrained
ENSG00000173588	7.1087	1.066	1.9686	0.700827	0.105094	TVGs	2.3167	Unconstrained
ENSG00000173598	2.0682	4.9155	2.056	0.228791	0.543768	SVGs	2.0306	Unconstrained
ENSG00000074590	8.5416	1.9927	4.4716	0.569216	0.132794	Others	2.5454	Unconstrained
ENSG00000166046	2.6672	3.9519	1.9207	0.312326	0.462763	Others	2.097	Unconstrained
ENSG00000008405	2.0681	3.6958	1.2769	0.293731	0.524912	Others	1.8433	Constrained
ENSG00000100234	5.6158	4.4335	3.4635	0.415591	0.328096	Others	2.7971	Unconstrained
ENSG00000166598	1.2919	0.3515	1.081	0.474196	0.129019	Others	1.0893	Constrained
ENSG00000171759	77.2616	5.3549	24.9487	0.718277	0.0497828	TVGs	4.9971	Unconstrained
ENSG00000111670	1.2892	0.6052	1.432	0.387566	0.181938	Others	1.3232	Constrained
ENSG00000096746	2.6994	2.6262	0.5062	0.462876	0.450324	Others	1.8119	Constrained
ENSG00000156502	0.5035	4.4792	0.5437	0.0911081	0.81051	SVGs	1.3836	Constrained
ENSG00000156510	17.8192	8.6335	20.2002	0.381953	0.185058	Others	3.768	Unconstrained
ENSG00000099284	9.2567	1.1591	7.4003	0.519569	0.0650591	Others	2.925	Unconstrained
ENSG00000180817	1.188	1.9337	1.2917	0.26918	0.438143	Others	1.5901	Constrained
ENSG00000107738	2.5156	3.4884	1.8834	0.318939	0.442275	Others	2.0434	Unconstrained
ENSG00000166295	0.8939	1.6498	1.5042	0.220831	0.407569	Others	1.1594	Constrained
ENSG00000156026	2.0353	2.0418	1.0533	0.396714	0.397981	Others	1.7482	Constrained
ENSG00000111530	2.7223	3.2259	0.5534	0.418712	0.49617	Others	1.4821	Constrained
ENSG00000166148	21.972	6.922	11.1077	0.549277	0.173043	Others	3.8074	Unconstrained
ENSG00000146648	6.5643	1.2461	3.3808	0.586559	0.111346	Others	2.5249	Unconstrained
ENSG00000121749	1.2436	2.4977	0.8749	0.269399	0.541073	SVGs	1.4544	Constrained
ENSG00000139292	11.0996	6.2179	9.9919	0.406439	0.227684	Others	3.3675	Unconstrained
ENSG00000145936	5.145	7.9289	8.4015	0.239576	0.369208	Others	3.7343	Unconstrained
ENSG00000094755	7.3257	8.1473	18.9706	0.212687	0.23654	Others	3.2919	Unconstrained
ENSG00000127540	3.5333	4.4933	1.1656	0.38438	0.488817	Others	1.9195	Constrained
ENSG00000127328	4.0336	4.8868	2.4824	0.353738	0.428561	Others	2.0604	Unconstrained
ENSG00000127325	18.6238	4.1056	13.9924	0.507159	0.111803	Others	3.1849	Unconstrained
ENSG00000166225	1.5755	0.9284	1.7102	0.373864	0.220308	Others	1.5833	Constrained
ENSG00000100028	0.3266	5.8903	0.6624	0.0474758	0.856235	SVGs	1.5721	Constrained
ENSG00000135678	3.4335	5.7384	9.5448	0.183446	0.306593	Others	3.6247	Unconstrained
ENSG00000135679	1.0041	1.3406	1.4082	0.267553	0.357217	Others	1.3677	Constrained
ENSG00000042813	62.6005	11.0208	11.2184	0.737868	0.129901	TVGs	4.4944	Unconstrained
ENSG00000156076	18.2249	16.4753	17.1145	0.351732	0.317966	Others	4.2027	Unconstrained
ENSG00000139233	0.9508	7.065	1.7521	0.0973392	0.723288	SVGs	1.9006	Constrained
ENSG00000155957	3.4464	3.4884	2.0587	0.38321	0.38788	Others	2.3143	Unconstrained
ENSG00000127311	1.2967	18.5341	3.9594	0.0545056	0.779064	SVGs	3.2271	Unconstrained
ENSG00000111727	3.1587	0.7106	3.1878	0.447592	0.100693	Others	1.9957	Constrained
ENSG00000151131	0.2076	4.0788	1.485	0.0359705	0.706726	Others	1.7084	Constrained
ENSG00000186866	1.2538	2.3526	0.7245	0.289501	0.543213	Others	1.4327	Constrained
ENSG00000136044	2.6102	1.2335	1.0246	0.536163	0.253374	TVGs	1.603	Constrained
ENSG00000156427	17.4881	9.5267	20.7667	0.366001	0.199381	Others	3.7173	Unconstrained
ENSG00000115421	2.5968	29.1062	3.6218	0.0735121	0.823959	SVGs	3.53	Unconstrained
ENSG00000141959	2.5372	2.3145	2.1878	0.360423	0.328788	Others	1.6172	Constrained
ENSG00000162928	1.0146	2.3945	0.7121	0.24619	0.58102	SVGs	1.4862	Constrained
ENSG00000007384	2.0508	2.8179	2.2272	0.289012	0.397117	Others	1.7315	Constrained
ENSG00000173209	1.4938	3.5051	2.6641	0.194937	0.457406	Others	2.022	Unconstrained
ENSG00000170091	86.4962	3.1195	8.9778	0.877301	0.03164	TVGs	4.9189	Unconstrained
ENSG00000115239	1.4636	4.8264	1.1546	0.196599	0.648309	SVGs	1.8985	Constrained
ENSG00000143951	5.3712	4.8735	1.7845	0.446513	0.405139	Others	2.562	Unconstrained
ENSG00000185198	0.3856	18.8531	21.2221	0.00953021	0.46596	Others	4.2143	Unconstrained
ENSG00000113328	2.9044	3.3118	3.7098	0.292605	0.333649	Others	2.4077	Unconstrained
ENSG00000070388	4.1076	17.3453	28.2422	0.082656	0.349034	Others	3.2263	Unconstrained
ENSG00000170584	0.4899	5.3681	1.0086	0.0713454	0.78177	SVGs	1.6898	Constrained
ENSG00000099821	0.2407	0.629	1.4157	0.105321	0.275225	Others	1.1073	Constrained
ENSG00000197208	10.6765	1.551	8.6073	0.512436	0.0744428	Others	3.6491	Unconstrained
ENSG00000113575	2.1214	3.5057	0.6801	0.336346	0.555825	Others	1.8092	Constrained
ENSG00000037280	2.1823	3.0638	2.4043	0.285253	0.400476	Others	1.6157	Constrained
ENSG00000131459	10.2949	3.5109	2.7482	0.621898	0.212088	TVGs	2.8267	Unconstrained
ENSG00000170606	1.1765	1.264	1.1624	0.326543	0.350828	Others	1.3735	Constrained
ENSG00000050748	3.7224	0.7646	0.5901	0.733174	0.150598	TVGs	1.2965	Constrained
ENSG00000204628	1.3303	2.509	0.9258	0.279176	0.526537	Others	1.3347	Constrained
ENSG00000113522	1.4033	2.4192	1.5721	0.260131	0.448448	Others	1.7723	Constrained
ENSG00000152700	1.2898	1.91	0.9858	0.308152	0.456326	Others	1.5595	Constrained
ENSG00000043143	5.6528	3.3842	1.2865	0.547566	0.327815	Others	2.3791	Unconstrained
ENSG00000119048	1.3976	1.7076	0.7403	0.363438	0.444051	Others	1.3654	Constrained
ENSG00000183762	3.0455	8.2842	2.0474	0.227665	0.619282	SVGs	2.6539	Unconstrained
ENSG00000183696	3.2796	6.6642	5.6454	0.210376	0.427488	Others	2.5001	Unconstrained
ENSG00000172548	13.1666	5.0981	25.1272	0.303435	0.11749	Others	4.0725	Unconstrained
ENSG00000136205	1.9958	2.3915	1.2255	0.35558	0.42608	Others	1.7147	Constrained
ENSG00000146674	10.2844	4.3586	8.1034	0.452133	0.191617	Others	2.8411	Unconstrained
ENSG00000146678	54.1206	4.4034	12.8277	0.758505	0.061714	TVGs	4.9271	Unconstrained
ENSG00000022355	119.08	1.973	4.6624	0.947219	0.0156942	TVGs	4.343	Unconstrained
ENSG00000185721	2.6427	0.8902	0.6613	0.630084	0.212245	TVGs	1.6621	Constrained
ENSG00000085760	0.5226	4.3315	1.458	0.0827934	0.686222	SVGs	1.7437	Constrained
ENSG00000163001	11.8719	2.3926	1.3668	0.759495	0.153065	TVGs	2.4505	Unconstrained
ENSG00000138041	0.9702	2.4756	0.9689	0.219766	0.560763	SVGs	1.6479	Constrained
ENSG00000159873	2.2039	0.7377	1.0433	0.553063	0.185124	Others	1.4044	Constrained
ENSG00000167447	1.1601	6.0296	0.4451	0.151949	0.789752	SVGs	1.8191	Constrained
ENSG00000153982	14.1056	10.4527	4.3212	0.48843	0.361942	Others	4.356	Unconstrained
ENSG00000082515	0.5887	2.8855	1.0625	0.129764	0.636035	SVGs	1.6005	Constrained
ENSG00000155508	1.4656	2.1739	1.3328	0.294753	0.437202	Others	1.6309	Constrained
ENSG00000164576	0.5901	4.5983	1.2802	0.0912253	0.710865	SVGs	1.7247	Constrained
ENSG00000189050	3.0395	3.5966	1.6006	0.369019	0.436655	Others	1.88	Constrained
ENSG00000170836	4.67	5.2828	1.5663	0.405414	0.458612	Others	1.964	Constrained
ENSG00000141198	2.7567	21.8333	8.96	0.0821669	0.650769	Others	3.7763	Unconstrained
ENSG00000141179	1.1632	17.0308	13.6814	0.0364921	0.534293	Others	3.6632	Unconstrained
ENSG00000105849	0.3361	3.1449	1.0814	0.0736674	0.689308	SVGs	1.3305	Constrained
ENSG00000143882	23.7765	8.1179	8.8386	0.583716	0.199295	TVGs	4.0188	Unconstrained
ENSG00000106537	5.4041	7.1306	5.7462	0.295615	0.390057	Others	2.6631	Unconstrained
ENSG00000106541	26.0531	9.592	25.5371	0.425828	0.156778	Others	3.9115	Unconstrained
ENSG00000068697	1.5697	1.6564	1.1828	0.35603	0.375695	Others	1.2916	Constrained
ENSG00000108370	12.4686	8.2219	11.3269	0.389432	0.256795	Others	3.5861	Unconstrained
ENSG00000071575	3.767	1.6258	2.8386	0.457638	0.197512	Others	2.1344	Unconstrained
ENSG00000162981	25.9757	7.7083	15.0388	0.533132	0.158207	Others	3.8843	Unconstrained
ENSG00000118960	1.4127	3.3171	2.368	0.199034	0.467342	Others	1.9708	Constrained
ENSG00000120063	0.6956	0.9611	0.9939	0.262431	0.362597	Others	1.1273	Constrained
ENSG00000108950	6.8666	3.0849	4.8597	0.463609	0.208282	Others	2.6556	Unconstrained
ENSG00000108984	2.8651	1.5813	7.5507	0.238816	0.131807	Others	3.0612	Unconstrained
ENSG00000171853	1.5362	0.2098	0.6678	0.636424	0.0869169	Others	1.2747	Constrained
ENSG00000182551	2.7626	10.7374	2.1358	0.176684	0.686719	SVGs	2.9052	Unconstrained
ENSG00000173960	1.4311	6.2151	1.4034	0.15814	0.686782	SVGs	1.8046	Constrained
ENSG00000176732	36.1625	9.9466	9.9509	0.645068	0.177428	TVGs	4.0478	Unconstrained
ENSG00000134326	0.5947	14.035	2.2339	0.0352653	0.832266	SVGs	2.7166	Unconstrained
ENSG00000134321	1.7345	3.1613	6.4538	0.152825	0.278538	Others	2.641	Unconstrained
ENSG00000151692	7.8539	1.9622	3.6318	0.584024	0.145911	Others	2.5267	Unconstrained
ENSG00000115738	5.9963	1.6892	3.8585	0.51943	0.146327	Others	2.1488	Unconstrained
ENSG00000105865	0.2204	1.7056	1.4896	0.0645275	0.499356	Others	1.3285	Constrained
ENSG00000075790	3.3591	3.7484	2.0949	0.365024	0.407329	Others	2.0088	Unconstrained
ENSG00000172059	2.5627	4.2574	1.9447	0.292385	0.485738	Others	2.0037	Unconstrained
ENSG00000115137	9.3205	8.4445	2.4924	0.460103	0.41686	Others	2.8041	Unconstrained
ENSG00000115138	5.4389	26.4663	11.9408	0.124046	0.603619	Others	3.341	Unconstrained
ENSG00000119772	2.6998	2.346	1.007	0.446042	0.387589	Others	1.5322	Constrained
ENSG00000035115	14.8495	13.0809	13.9076	0.354929	0.312656	Others	4.0833	Unconstrained
ENSG00000084733	0.4656	3.3306	0.5658	0.10674	0.763549	SVGs	1.2415	Constrained
ENSG00000172554	8.8997	8.7832	13.0481	0.2896	0.285809	Others	2.7856	Unconstrained
ENSG00000108753	79.4617	4.1615	5.1634	0.894974	0.0468708	TVGs	4.534	Unconstrained
ENSG00000172660	1.0274	1.7701	0.4172	0.319594	0.550627	Others	1.157	Constrained
ENSG00000129270	6.6935	1.7393	5.3092	0.487083	0.126568	Others	2.45	Unconstrained
ENSG00000172421	55.2265	9.8569	7.4667	0.761219	0.135863	TVGs	4.2538	Unconstrained
ENSG00000184060	1.0456	2.5557	4.3635	0.131278	0.320874	Others	2.0629	Unconstrained
ENSG00000007314	2.8932	9.3334	18.6521	0.0936957	0.30226	Others	3.5234	Unconstrained
ENSG00000256525	1.533	3.1255	1.923	0.232926	0.474892	Others	1.6066	Constrained
ENSG00000197170	0.324	1.8143	0.6796	0.114979	0.643848	SVGs	1.3233	Constrained
ENSG00000108878	2.2128	2.3126	9.6807	0.155764	0.162789	Others	2.0101	Unconstrained
ENSG00000075461	66.4264	2.3489	9.8976	0.844336	0.0298565	TVGs	3.6764	Unconstrained
ENSG00000109062	11.3453	4.8031	1.6862	0.63614	0.269314	TVGs	3.0776	Unconstrained
ENSG00000161513	1.8178	3.8441	1.7211	0.246214	0.520669	SVGs	2.326	Unconstrained
ENSG00000125450	0.5559	2.547	0.7467	0.144405	0.661627	SVGs	1.2106	Constrained
ENSG00000125454	4.3125	1.0431	2.1195	0.576915	0.139543	Others	2.0591	Unconstrained
ENSG00000177885	1.8433	4.4388	1.03	0.252089	0.607049	SVGs	2.0354	Unconstrained
ENSG00000108469	2.0493	0.6141	1.8482	0.454229	0.136116	Others	1.6785	Constrained
ENSG00000108479	5.2258	0.8847	2.2795	0.622861	0.105447	Others	1.7333	Constrained
ENSG00000108381	12.1952	2.9128	4.7184	0.615099	0.146915	TVGs	3.1861	Unconstrained
ENSG00000167881	0.4469	2.7083	0.3992	0.125731	0.761957	SVGs	1.2902	Constrained
ENSG00000182173	1.1499	2.0919	1.3515	0.250343	0.455424	Others	1.3638	Constrained
ENSG00000108405	3.969	4.1362	13.0972	0.187196	0.195082	Others	3.8296	Unconstrained
ENSG00000182473	1.2764	1.0726	0.6235	0.429403	0.360841	Others	1.31	Constrained
ENSG00000141485	28.999	4.5972	39.4228	0.397143	0.062959	Others	4.7766	Unconstrained
ENSG00000161544	7.9199	4.9202	2.7364	0.508452	0.315873	Others	2.8225	Unconstrained
ENSG00000179314	12.8247	2.2497	4.7119	0.648161	0.1137	TVGs	2.6923	Unconstrained
ENSG00000092931	0.8649	2.9363	0.7335	0.190729	0.647518	SVGs	1.3711	Constrained
ENSG00000129657	4.2753	0.5502	0.7792	0.762806	0.0981676	TVGs	1.4739	Constrained
ENSG00000182853	5.3667	36.1496	13.8683	0.0968988	0.652701	Others	3.7342	Unconstrained
ENSG00000132591	0.2814	4.3673	0.9372	0.0503768	0.781844	SVGs	1.5157	Constrained
ENSG00000167536	3.2494	3.6168	5.1132	0.271249	0.301918	Others	1.9199	Constrained
ENSG00000108578	0.3852	3.0744	0.8659	0.0890533	0.710762	SVGs	1.3397	Constrained
ENSG00000177370	0.4131	2.5581	0.7813	0.110087	0.681706	SVGs	1.3179	Constrained
ENSG00000183688	4.9898	3.3196	3.8824	0.409275	0.272281	Others	2.3948	Unconstrained
ENSG00000187939	18.0637	16.4026	11.4181	0.393678	0.357477	Others	4.1789	Unconstrained
ENSG00000108848	2.5415	1.9193	0.8215	0.481135	0.363346	Others	1.5525	Constrained
ENSG00000108829	0.9403	1.2044	1.3335	0.270341	0.346271	Others	1.7445	Constrained
ENSG00000220205	19.0698	49.1117	6.6636	0.25479	0.656178	SVGs	5.0603	Unconstrained
ENSG00000170310	0.8659	4.2192	0.7926	0.14732	0.717832	SVGs	1.5833	Constrained
ENSG00000166596	55.3936	7.5723	6.6874	0.795276	0.108714	TVGs	4.3533	Unconstrained
ENSG00000186185	19.4946	9.794	3.5017	0.594523	0.298686	Others	3.8405	Unconstrained
ENSG00000006062	1.3964	2.1532	1.2265	0.292372	0.450828	Others	1.5205	Constrained
ENSG00000179454	3.3358	2.4981	0.9949	0.48849	0.365818	Others	1.9833	Constrained
ENSG00000100442	1.5923	3.1768	1.9309	0.237657	0.474149	Others	1.9888	Constrained
ENSG00000165417	1.4493	0.6153	0.8935	0.489943	0.208005	Others	0.93441	Constrained
ENSG00000165409	8.789	3.1655	14.9922	0.326162	0.117473	Others	3.1753	Unconstrained
ENSG00000100479	2.8186	9.1463	1.4271	0.210469	0.682967	SVGs	2.082	Unconstrained
ENSG00000165516	0.946	3.4162	0.6548	0.188559	0.680925	SVGs	1.499	Constrained
ENSG00000100934	0.3588	1.1648	1.4294	0.121504	0.394446	Others	1.2369	Constrained
ENSG00000100941	1.1888	1.1036	0.6545	0.403407	0.374495	Others	1.1268	Constrained
ENSG00000100906	1.7756	1.7395	1.2878	0.369693	0.362177	Others	1.4886	Constrained
ENSG00000151332	1.3677	2.9583	1.5473	0.232867	0.503686	Others	1.8857	Constrained
ENSG00000165553	34.4231	36.4509	10.9323	0.420788	0.445576	Others	5.1545	Unconstrained
ENSG00000165555	24.9901	6.7721	7.0566	0.643763	0.174454	TVGs	3.9294	Unconstrained
ENSG00000100596	1.4243	2.9332	1.1994	0.256312	0.527848	SVGs	1.2419	Constrained
ENSG00000100591	0.7516	1.2974	0.9549	0.250208	0.431905	Others	1.1841	Constrained
ENSG00000154001	2.4622	0.7908	1.1076	0.564647	0.181351	Others	1.4974	Constrained
ENSG00000126821	1.5224	3.9955	2.501	0.189851	0.49826	Others	2.2224	Unconstrained
ENSG00000070182	32.1792	1.3616	6.2527	0.808655	0.0342166	TVGs	3.5694	Unconstrained
ENSG00000198513	26.5804	1.6012	3.193	0.847195	0.0510349	TVGs	3.2306	Unconstrained
ENSG00000151748	2.2636	1.8688	1.0845	0.433898	0.35822	Others	1.5361	Constrained
ENSG00000139921	1.0972	24.4643	3.8951	0.037248	0.83052	SVGs	3.9009	Unconstrained
ENSG00000151838	45.0773	3.7396	9.5202	0.772704	0.0641033	TVGs	3.7578	Unconstrained
ENSG00000133937	3.397	7.2234	18.2618	0.117616	0.250099	Others	3.1419	Unconstrained
ENSG00000100614	0.6549	4.7667	1.398	0.096032	0.698971	SVGs	1.643	Constrained
ENSG00000020426	1.0142	2.6282	0.7143	0.232791	0.603255	SVGs	1.2597	Constrained
ENSG00000100644	1.1927	2.9609	1.9959	0.193951	0.481486	Others	1.6575	Constrained
ENSG00000023608	2.1696	4.79	2.6302	0.22624	0.499489	Others	1.6617	Constrained
ENSG00000100749	5.1038	3.7272	1.0762	0.515161	0.376211	Others	2.0264	Unconstrained
ENSG00000100558	5.9133	6.4599	22.391	0.170097	0.18582	Others	2.8491	Unconstrained
ENSG00000072110	1.7579	1.7795	2.2834	0.302003	0.305714	Others	1.5729	Constrained
ENSG00000164649	2.4427	8.3617	6.1018	0.144485	0.494594	Others	3.1396	Unconstrained
ENSG00000119720	1.2886	1.0559	0.7248	0.419835	0.34402	Others	1.1429	Constrained
ENSG00000140092	6.177	3.6674	4.5169	0.430114	0.255367	Others	2.2815	Unconstrained
ENSG00000100600	7.8777	3.5475	2.4081	0.569474	0.256446	TVGs	2.782	Unconstrained
ENSG00000100604	83.2066	6.5958	20.1163	0.756983	0.0600062	TVGs	5.2065	Unconstrained
ENSG00000100628	24.2187	2.1315	8.6623	0.691716	0.0608783	TVGs	3.802	Unconstrained
ENSG00000119698	27.7467	8.931	6.3689	0.644574	0.207473	TVGs	4.0808	Unconstrained
ENSG00000121297	5.7737	4.7444	3.8944	0.400604	0.329186	Others	2.9529	Unconstrained
ENSG00000182732	23.7889	5.5783	11.4037	0.583477	0.136821	Others	3.4373	Unconstrained
ENSG00000119596	3.4383	0.2712	0.5426	0.808612	0.0637802	TVGs	1.3939	Constrained
ENSG00000133935	2.1054	3.3903	2.8615	0.251926	0.405674	Others	2.2299	Unconstrained
ENSG00000071246	5.9897	2.7606	2.7126	0.522529	0.240829	TVGs	2.0555	Unconstrained
ENSG00000013523	5.7613	2.0711	1.3807	0.625338	0.224799	TVGs	2.1035	Unconstrained
ENSG00000182218	7.3435	10.1191	3.4214	0.351633	0.484538	Others	2.775	Unconstrained
ENSG00000196405	3.6	66.0979	1.9388	0.0502536	0.922682	SVGs	4.2673	Unconstrained
ENSG00000197119	4.0762	7.0861	2.7274	0.293469	0.510169	Others	2.845	Unconstrained
ENSG00000196663	6.1783	2.085	1.4276	0.637536	0.21515	TVGs	2.2309	Unconstrained
ENSG00000100865	0.5893	3.4349	0.8187	0.121683	0.709265	SVGs	1.3787	Constrained
ENSG00000131323	2.5363	2.7315	2.9336	0.309252	0.333053	Others	1.6616	Constrained
ENSG00000100711	0.4418	1.7633	1.7816	0.110818	0.442296	Others	1.0611	Constrained
ENSG00000126215	0.8209	1.6368	2.2041	0.176091	0.351109	Others	1.6255	Constrained
ENSG00000185100	5.9039	1.4436	7.4434	0.399158	0.0976006	Others	2.9744	Unconstrained
ENSG00000183484	2.4256	6.999	12.9741	0.108292	0.312473	Others	2.9691	Unconstrained
ENSG00000198626	70.2949	1.9016	4.3907	0.917841	0.0248292	TVGs	4.7065	Unconstrained
ENSG00000136250	2.5317	1.6171	13.0909	0.146853	0.0938009	Others	3.4347	Unconstrained
ENSG00000079689	9.4327	20.4212	36.3103	0.142565	0.308644	Others	3.7467	Unconstrained
ENSG00000112293	13.1979	4.772	6.7506	0.533885	0.193038	Others	4.3205	Unconstrained
ENSG00000137265	1.6094	4.5971	10.3502	0.0972054	0.277658	Others	2.1498	Unconstrained
ENSG00000124827	5.0162	5.5021	6.4888	0.294947	0.323518	Others	1.9126	Constrained
ENSG00000111859	2.4908	1.9395	2.0504	0.384341	0.299273	Others	1.9332	Constrained
ENSG00000078401	6.8612	3.8075	2.9986	0.502016	0.278585	Others	2.5854	Unconstrained
ENSG00000050393	1.4329	1.6656	3.9723	0.20265	0.23556	Others	2.3144	Unconstrained
ENSG00000112186	29.9292	0.9743	6.452	0.801199	0.0260818	TVGs	3.4275	Unconstrained
ENSG00000124789	2.9672	1.1339	0.9325	0.589479	0.225266	TVGs	1.6925	Constrained
ENSG00000137364	6.7986	5.2515	7.4778	0.348148	0.268923	Others	3.9807	Unconstrained
ENSG00000131668	13.2056	7.3229	8.3124	0.457878	0.253907	Others	2.8894	Unconstrained
ENSG00000106819	9.8216	9.5281	8.7499	0.349528	0.339083	Others	3.7069	Unconstrained
ENSG00000198000	1.0937	0.9765	2.5218	0.238175	0.212652	Others	1.8758	Constrained
ENSG00000124535	0.5928	1.9518	1.2988	0.154238	0.507832	Others	1.2277	Constrained
ENSG00000112739	0.7555	0.838	0.739	0.323901	0.359271	Others	0.8994	Constrained
ENSG00000145982	0.9451	0.9717	0.3625	0.414645	0.426315	Others	0.97025	Constrained
ENSG00000124786	1.42	1.1084	0.8882	0.415618	0.324416	Others	1.2583	Constrained
ENSG00000130957	16.1474	5.8765	20.4234	0.380411	0.138442	Others	3.7952	Unconstrained
ENSG00000120149	15.0412	3.6733	14.5901	0.451625	0.110294	Others	3.1606	Unconstrained
ENSG00000164466	6.3813	1.2626	2.2046	0.647946	0.128202	TVGs	2.1485	Unconstrained
ENSG00000113761	3.1285	4.8933	1.729	0.320845	0.501836	Others	2.2677	Unconstrained
ENSG00000183258	1.1514	1.696	0.8299	0.31311	0.461208	Others	1.2999	Constrained
ENSG00000132570	1.782	11.1482	1.8257	0.120765	0.755508	SVGs	2.161	Unconstrained
ENSG00000113621	0.3492	5.3168	2.1411	0.0447285	0.681021	Others	1.764	Constrained
ENSG00000145824	20.8241	9.148	21.3178	0.406008	0.178359	Others	5.0639	Unconstrained
ENSG00000145832	25.6689	5.9764	18.8899	0.507941	0.118262	Others	4.0345	Unconstrained
ENSG00000156471	1.091	2.6387	1.2145	0.220663	0.533696	SVGs	1.6482	Constrained
ENSG00000156469	0.5424	0.6708	1.2345	0.221596	0.274053	Others	1.4184	Constrained
ENSG00000156467	3.0243	6.8225	1.3321	0.270536	0.610302	SVGs	2.2313	Unconstrained
ENSG00000153140	5.4444	2.6621	2.5746	0.509723	0.249235	TVGs	2.1761	Unconstrained
ENSG00000134480	2.2964	2.3855	1.1746	0.392111	0.407325	Others	1.6019	Constrained
ENSG00000135040	1.3635	1.7652	0.899	0.338531	0.438265	Others	1.3939	Constrained
ENSG00000135049	9.6984	4.2034	1.7353	0.620217	0.268809	TVGs	2.8696	Unconstrained
ENSG00000174358	68.6593	8.7086	10.8911	0.77793	0.098671	TVGs	4.9068	Unconstrained
ENSG00000071539	7.5671	20.1295	3.3755	0.243534	0.647832	SVGs	3.0118	Unconstrained
ENSG00000171368	24.8015	3.5924	4.8401	0.746269	0.108094	TVGs	3.0365	Unconstrained
ENSG00000249915	1.1374	1.1677	0.5847	0.393591	0.404076	Others	1.0223	Constrained
ENSG00000164366	1.2577	49.3689	1.0839	0.0243219	0.954717	SVGs	3.7407	Unconstrained
ENSG00000185028	40.5963	9.1637	10.4707	0.674013	0.152143	TVGs	3.9709	Unconstrained
ENSG00000175426	46.5956	5.2759	11.2468	0.738226	0.0835875	TVGs	3.9221	Unconstrained
ENSG00000164292	1.1288	6.2617	3.9412	0.0996144	0.552583	Others	2.1676	Unconstrained
ENSG00000153395	4.9672	0.8448	2.6214	0.588991	0.100173	Others	1.6712	Constrained
ENSG00000049656	1.2888	1.1165	0.6968	0.41546	0.359917	Others	1.2118	Constrained
ENSG00000164362	14.1621	17.3802	8.6549	0.352316	0.432373	Others	3.4419	Unconstrained
ENSG00000164363	66.5632	7.222	11.1409	0.783778	0.0850386	TVGs	4.5356	Unconstrained
ENSG00000145681	20.7545	4.1679	16.1502	0.505313	0.101476	Others	3.4418	Unconstrained
ENSG00000152422	1.8855	0.5555	3.4543	0.319831	0.0942276	Others	1.8154	Constrained
ENSG00000152348	0.2637	1.7115	2.4534	0.0595448	0.386465	Others	1.4573	Constrained
ENSG00000172497	33.182	16.5862	15.2709	0.510185	0.255019	TVGs	4.4093	Unconstrained
ENSG00000131730	65.2374	11.373	24.4658	0.645428	0.112519	TVGs	5.6876	Unconstrained
ENSG00000152942	1.7537	4.1796	0.9894	0.253326	0.603753	SVGs	1.8203	Constrained
ENSG00000152939	6.2321	2.1695	2.2232	0.586562	0.204192	TVGs	1.5994	Constrained
ENSG00000049883	0.6259	3.2812	0.702	0.135797	0.711896	SVGs	1.415	Constrained
ENSG00000049860	2.3776	2.0566	3.9488	0.283622	0.24533	Others	1.9745	Constrained
ENSG00000122008	2.6077	0.6927	1.6975	0.521759	0.138598	Others	1.4884	Constrained
ENSG00000113161	3.5686	1.3956	1.0835	0.590076	0.230765	TVGs	1.5683	Constrained
ENSG00000164220	3.6979	8.7168	9.944	0.16539	0.389862	Others	3.2645	Unconstrained
ENSG00000164251	23.1858	4.4113	12.2243	0.582245	0.110777	Others	3.6463	Unconstrained
ENSG00000132842	1.7645	2.1495	1.3082	0.337884	0.411608	Others	1.4712	Constrained
ENSG00000086189	0.3036	2.3469	0.9335	0.0847098	0.654827	Others	1.2638	Constrained
ENSG00000145632	5.4176	1.7757	4.1591	0.477221	0.156416	Others	2.1399	Unconstrained
ENSG00000039319	1.401	1.1713	0.9163	0.401594	0.335751	Others	1.3554	Constrained
ENSG00000113597	0.7264	2.0214	1.1465	0.186529	0.519066	Others	1.3471	Constrained
ENSG00000113595	4.4871	9.6494	0.8117	0.300177	0.645523	SVGs	2.2594	Unconstrained
ENSG00000113593	1.2814	2.5913	0.8465	0.271529	0.549097	SVGs	1.5159	Constrained
ENSG00000123219	16.8573	7.9965	10.4046	0.478107	0.226797	Others	3.5267	Unconstrained
ENSG00000151883	3.9834	1.3183	3.3184	0.462106	0.152933	Others	2.1685	Unconstrained
ENSG00000112996	0.1742	5.6197	0.9567	0.0258051	0.832474	SVGs	1.6052	Constrained
ENSG00000070193	16.8716	6.939	17.2261	0.411134	0.169093	Others	3.7065	Unconstrained
ENSG00000163636	0.2447	0.9112	1.2339	0.102394	0.381287	Others	1.0271	Constrained
ENSG00000163635	1.06	0.8119	0.8335	0.391809	0.300103	Others	1.561	Constrained
ENSG00000153266	46.8794	10.0637	5.1375	0.755138	0.162107	TVGs	3.5773	Unconstrained
ENSG00000144724	0.3631	2.079	1.8937	0.0837446	0.479496	Others	1.1759	Constrained
ENSG00000168291	1.511	1.1258	1.1065	0.403655	0.300751	Others	1.5845	Constrained
ENSG00000198643	24.2022	4.8569	24.059	0.45563	0.0914359	Others	3.7095	Unconstrained
ENSG00000168301	2.5799	4.3356	2.2045	0.282884	0.475395	Others	2.3411	Unconstrained
ENSG00000164294	5.6535	5.7881	5.3847	0.335992	0.343991	Others	2.481	Unconstrained
ENSG00000164258	1.0601	6.2969	0.5937	0.133334	0.791993	SVGs	1.79	Constrained
ENSG00000134363	14.9996	5.7567	9.5441	0.49503	0.189988	Others	4.3643	Unconstrained
ENSG00000156671	7.6052	1.1892	2.6293	0.665739	0.104099	TVGs	2.4225	Unconstrained
ENSG00000170142	1.5963	2.8741	1.5812	0.263781	0.474932	Others	1.6494	Constrained
ENSG00000151090	5.2166	0.914	3.9309	0.518471	0.0908413	Others	2.0827	Unconstrained
ENSG00000151092	1.6751	1.5828	1.9566	0.321239	0.303538	Others	1.5436	Constrained
ENSG00000122367	42.5425	5.8705	11.1251	0.714542	0.0986007	TVGs	4.8122	Unconstrained
ENSG00000122375	5.6235	10.9469	7.9662	0.229188	0.446146	Others	2.6347	Unconstrained
ENSG00000087302	1.027	3.0925	0.8001	0.208757	0.628608	SVGs	1.5791	Constrained
ENSG00000213551	2.1871	4.4421	1.6565	0.263961	0.536116	SVGs	1.9583	Constrained
ENSG00000166348	10.3021	1.3399	1.095	0.808833	0.105197	TVGs	2.0228	Unconstrained
ENSG00000122861	16.1066	1.5088	7.5314	0.640503	0.0599997	Others	3.6297	Unconstrained
ENSG00000087301	4.0606	1.1383	2.1222	0.554643	0.155482	Others	1.828	Constrained
ENSG00000020577	8.006	8.8258	5.3077	0.361616	0.398645	Others	3.1699	Unconstrained
ENSG00000108179	4.92	1.3393	1.581	0.627527	0.170823	TVGs	2.1554	Unconstrained
ENSG00000163930	1.7133	2.0439	0.6979	0.38457	0.458778	Others	1.5074	Constrained
ENSG00000154814	1.1496	2.2439	0.7714	0.276021	0.538764	Others	1.3082	Constrained
ENSG00000010322	4.1318	0.9233	1.5831	0.622428	0.139089	TVGs	1.7035	Constrained
ENSG00000102753	1.6299	1.1088	2.2645	0.325772	0.221618	Others	1.6241	Constrained
ENSG00000123178	0.8525	3.9007	0.5578	0.160516	0.734457	SVGs	1.4242	Constrained
ENSG00000121741	2.4106	1.5378	1.0373	0.483503	0.308442	Others	1.4816	Constrained
ENSG00000165475	9.5004	4.5934	2.1323	0.585501	0.283087	TVGs	2.5582	Unconstrained
ENSG00000150456	0.9648	6.9149	1.0646	0.107868	0.773107	SVGs	1.9487	Constrained
ENSG00000163931	4.7073	0.1234	2.6315	0.630819	0.0165367	Others	1.8044	Constrained
ENSG00000173141	0.4747	9.3562	1.2339	0.0429018	0.845582	SVGs	1.8471	Constrained
ENSG00000180776	4.1065	2.3222	1.3993	0.524591	0.296653	Others	1.8384	Constrained
ENSG00000165487	1.4208	3.4732	1.4732	0.223144	0.545483	SVGs	1.5698	Constrained
ENSG00000102678	51.7228	0.7992	5.6387	0.889308	0.0137412	TVGs	3.6369	Unconstrained
ENSG00000139505	3.9499	1.7573	1.4998	0.548064	0.243832	TVGs	1.6525	Constrained
ENSG00000139684	2.5743	3.4896	1.6825	0.332322	0.45048	Others	2.2987	Unconstrained
ENSG00000174032	2.9083	1.2087	4.0484	0.356174	0.148027	Others	2.0122	Unconstrained
ENSG00000136110	19.6767	3.2832	17.6191	0.484899	0.0809088	Others	3.4205	Unconstrained
ENSG00000168079	19.9739	2.2026	8.0758	0.660244	0.0728077	Others	3.3297	Unconstrained
ENSG00000120885	3.247	1.9187	3.9657	0.355586	0.210121	Others	1.9038	Constrained
ENSG00000104228	0.6061	5.5135	3.1992	0.0650406	0.591653	Others	1.8541	Constrained
ENSG00000104765	1.5035	1.9267	0.9946	0.339789	0.435432	Others	1.2682	Constrained
ENSG00000104722	74.5337	9.7371	7.164	0.815157	0.106492	TVGs	5.0101	Unconstrained
ENSG00000136122	6.9574	1.6138	1.5569	0.68694	0.159339	TVGs	2.3947	Unconstrained
ENSG00000008853	7.5136	1.6388	2.8167	0.62775	0.136919	TVGs	2.5901	Unconstrained
ENSG00000150361	33.6804	3.9782	7.7307	0.742034	0.0876462	TVGs	3.0796	Unconstrained
ENSG00000168546	11.8081	5.4978	16.8915	0.345292	0.160767	Others	3.9145	Unconstrained
ENSG00000136156	1.8064	1.823	1.437	0.356545	0.359822	Others	1.6733	Constrained
ENSG00000136146	1.631	4.1572	1.9011	0.212113	0.540647	SVGs	2.1551	Unconstrained
ENSG00000179399	20.6458	11.2917	8.4884	0.510707	0.279318	Others	3.3942	Unconstrained
ENSG00000005812	1.517	0.5796	1.0835	0.477029	0.182258	Others	1.0364	Constrained
ENSG00000102805	1.0723	2.2941	1.2691	0.231323	0.494898	Others	1.337	Constrained
ENSG00000080166	7.4011	9.3373	19.7778	0.20268	0.255703	Others	3.1913	Unconstrained
ENSG00000088451	1.2263	0.3818	1.4782	0.397337	0.123708	Others	1.1385	Constrained
ENSG00000152749	0.8715	2.9418	2.0967	0.147462	0.497766	Others	1.5126	Constrained
ENSG00000102580	1.4898	0.7208	0.9286	0.47458	0.229613	Others	1.1086	Constrained
ENSG00000113569	3.4767	3.1293	1.5262	0.427523	0.384804	Others	1.8641	Constrained
ENSG00000168621	10.6862	1.5688	22.3003	0.309249	0.0453997	Others	2.9789	Unconstrained
ENSG00000145623	2.8753	1.3059	2.4428	0.434073	0.197147	Others	1.6542	Constrained
ENSG00000113638	1.5707	1.2975	1.0999	0.395832	0.326983	Others	1.2483	Constrained
ENSG00000151876	0.9438	7.7578	1.0231	0.0970518	0.797742	SVGs	1.879	Constrained
ENSG00000150753	1.615	2.4724	0.4179	0.358467	0.548776	Others	1.5278	Constrained
ENSG00000145491	38.8704	5.5229	9.5837	0.720129	0.10232	TVGs	5.009	Unconstrained
ENSG00000113407	0.1469	1.7783	1.1009	0.0485443	0.587654	Others	1.153	Constrained
ENSG00000082196	8.7151	11.4401	20.3455	0.215184	0.282467	Others	3.8344	Unconstrained
ENSG00000113492	108.111	6.2715	15.6993	0.8311	0.0482119	TVGs	4.693	Unconstrained
ENSG00000147649	0.2469	0.9765	0.9169	0.115358	0.456244	Others	0.93781	Constrained
ENSG00000104341	3.3629	5.421	10.9612	0.170316	0.274549	Others	3.6311	Unconstrained
ENSG00000169439	3.4271	5.227	2.2374	0.314658	0.479916	Others	2.1888	Unconstrained
ENSG00000154122	4.8515	0.6038	3.4556	0.544446	0.0677597	Others	1.677	Constrained
ENSG00000154153	1.7754	2.2294	2.1492	0.288495	0.362268	Others	1.6783	Constrained
ENSG00000083307	23.0545	1.6818	12.2978	0.622521	0.0454122	Others	2.9715	Unconstrained
ENSG00000048392	1.7898	2.6808	2.2658	0.265691	0.397957	Others	2.1389	Unconstrained
ENSG00000164930	4.2213	1.6873	1.333	0.582924	0.233001	TVGs	1.6017	Constrained
ENSG00000164935	4.1905	3.5163	14.2817	0.190577	0.159915	Others	2.7517	Unconstrained
ENSG00000147647	78.8127	6.5417	20.1322	0.747135	0.0620145	TVGs	5.3069	Unconstrained
ENSG00000147650	3.6665	4.2464	1.7336	0.380086	0.440201	Others	2.2714	Unconstrained
ENSG00000154188	7.4867	1.5291	6.5537	0.480857	0.0982112	Others	2.3915	Unconstrained
ENSG00000147677	0.4819	2.1949	0.3964	0.156807	0.714207	SVGs	1.0558	Constrained
ENSG00000171241	22.618	3.2894	8.5479	0.656445	0.0954686	TVGs	3.5214	Unconstrained
ENSG00000147724	60.3234	5.3059	5.8811	0.843561	0.0741976	TVGs	3.919	Unconstrained
ENSG00000131773	9.9826	1.5146	3.6048	0.661012	0.100291	TVGs	2.6542	Unconstrained
ENSG00000104408	0.5914	1.1889	1.0964	0.205583	0.413286	Others	1.0971	Constrained
ENSG00000104412	0.9607	1.4514	1.0556	0.277042	0.418548	Others	1.2145	Constrained
ENSG00000164961	1.0684	2.8493	1.2937	0.205012	0.546744	SVGs	1.7131	Constrained
ENSG00000104549	7.1391	4.6557	2.8934	0.486043	0.316969	Others	3.0877	Unconstrained
ENSG00000147684	1.3817	0.8872	0.7995	0.4503	0.289141	Others	1.2545	Constrained
ENSG00000175946	35.8604	1.7734	11.8356	0.724901	0.0358484	TVGs	3.9346	Unconstrained
ENSG00000156804	10.14	3.5684	3.8512	0.577462	0.203216	TVGs	2.573	Unconstrained
ENSG00000136986	0.4593	2.8456	0.5313	0.119728	0.741776	SVGs	1.204	Constrained
ENSG00000129295	39.6421	7.1714	12.268	0.670973	0.121381	TVGs	4.2295	Unconstrained
ENSG00000155897	42.5149	7.3182	12.5228	0.68181	0.117362	TVGs	3.7283	Unconstrained
ENSG00000153317	5.7712	0.3426	1.624	0.745845	0.0442762	TVGs	1.5809	Constrained
ENSG00000167074	4.645	2.8378	0.9536	0.55059	0.336376	Others	1.7487	Constrained
ENSG00000100395	1.2689	1.7272	0.7245	0.341047	0.464226	Others	1.1591	Constrained
ENSG00000100372	1.6503	2.2177	1.464	0.309509	0.415923	Others	1.4013	Constrained
ENSG00000239900	0.5803	8.4499	2.3715	0.0508959	0.741109	SVGs	2.0281	Unconstrained
ENSG00000100335	0.5897	1.9728	0.7428	0.17841	0.59686	SVGs	0.96467	Constrained
ENSG00000100246	7.5422	3.7362	0.7208	0.628559	0.311371	TVGs	2.2208	Unconstrained
ENSG00000136982	6.2277	33.9443	4.4846	0.139458	0.760118	SVGs	4.2528	Unconstrained
ENSG00000100221	1.0211	0.7984	0.9907	0.363355	0.284108	Others	1.3071	Constrained
ENSG00000100211	5.1129	0.4293	2.9115	0.604812	0.0507825	Others	2.3099	Unconstrained
ENSG00000100206	32.8902	17.4988	8.8935	0.554805	0.295176	Others	3.6935	Unconstrained
ENSG00000128408	63.7805	4.7685	9.2472	0.819841	0.0612948	TVGs	4.5374	Unconstrained
ENSG00000077935	56.9361	10.039	4.318	0.79862	0.140813	TVGs	4.6131	Unconstrained
ENSG00000100373	7.0874	3.8649	17.9452	0.24526	0.133745	Others	3.1637	Unconstrained
ENSG00000100347	1.1704	4.7571	0.881	0.171903	0.6987	SVGs	1.8191	Constrained
ENSG00000188677	3.9332	1.344	4.2499	0.412843	0.141071	Others	2.4788	Unconstrained
ENSG00000138964	0.7792	1.3973	4.9842	0.108816	0.195135	Others	1.9837	Constrained
ENSG00000133466	1.5922	2.5718	6.6228	0.147606	0.238421	Others	2.4905	Unconstrained
ENSG00000184983	1.1733	6.0911	1.1949	0.138699	0.720048	SVGs	1.8447	Constrained
ENSG00000198951	1.7372	9.8926	1.7878	0.129472	0.737285	SVGs	2.2126	Unconstrained
ENSG00000183066	23.3734	67.1916	11.3431	0.229358	0.659335	SVGs	4.8871	Unconstrained
ENSG00000184613	75.4081	13.6383	10.0022	0.761324	0.137693	TVGs	4.8246	Unconstrained
ENSG00000198911	2.4105	0.5331	1.5799	0.532884	0.117851	Others	1.2846	Constrained
ENSG00000139209	44.6177	5.2245	21.8438	0.622405	0.0728803	Others	4.8066	Unconstrained
ENSG00000111405	7.4765	13.1407	6.0142	0.28074	0.493429	Others	2.7649	Unconstrained
ENSG00000100417	5.4173	4.1673	4.8632	0.374957	0.288438	Others	2.7105	Unconstrained
ENSG00000100413	1.3339	3.3201	1.0098	0.235513	0.586197	SVGs	1.4886	Constrained
ENSG00000100412	5.0861	4.359	0.4158	0.515785	0.442049	Others	2.0107	Unconstrained
ENSG00000100410	0.3148	4.507	0.7181	0.0568241	0.813553	SVGs	1.2455	Constrained
ENSG00000170627	57.5869	28.1957	17.9159	0.55533	0.271901	TVGs	5.0321	Unconstrained
ENSG00000103274	0.3601	1.3573	0.7008	0.148912	0.561285	Others	1.1061	Constrained
ENSG00000163347	34.5077	11.7652	10.4277	0.608595	0.207497	TVGs	4.398	Unconstrained
ENSG00000005339	1.1962	0.8726	0.5262	0.460963	0.336262	Others	1.1915	Constrained
ENSG00000104522	1.1999	2.0227	1.1726	0.273002	0.460207	Others	1.5515	Constrained
ENSG00000147813	5.9285	1.7698	3.9031	0.511016	0.152551	Others	1.9325	Constrained
ENSG00000158106	18.6573	5.0742	6.7731	0.611623	0.166342	TVGs	3.7689	Unconstrained
ENSG00000197353	13.5861	15.4797	28.1637	0.237397	0.270485	Others	3.9006	Unconstrained
ENSG00000198576	39.9753	8.7606	16.092	0.616637	0.135136	TVGs	4.0682	Unconstrained
ENSG00000170017	5.0069	7.4491	9.8509	0.224455	0.333937	Others	3.4635	Unconstrained
ENSG00000114423	1.3926	1.894	2.2545	0.251322	0.341809	Others	1.5108	Constrained
ENSG00000177707	8.2482	4.6154	2.2319	0.546401	0.305747	Others	2.904	Unconstrained
ENSG00000138459	1.5634	0.4636	1.5142	0.441489	0.130916	Others	1.1158	Constrained
ENSG00000104738	3.2634	1.7416	1.2322	0.523216	0.279228	Others	1.6527	Constrained
ENSG00000072864	1.7586	4.6105	3.1327	0.185081	0.485224	Others	2.1489	Unconstrained
ENSG00000144857	7.8456	0.991	4.0551	0.608578	0.0768712	Others	2.6009	Unconstrained
ENSG00000151576	1.4125	2.4172	1.5725	0.261468	0.447447	Others	1.6024	Constrained
ENSG00000080822	3.1501	2.2038	0.805	0.511471	0.357824	Others	1.7386	Constrained
ENSG00000036054	1.302	1.073	0.7926	0.411037	0.338742	Others	1.2538	Constrained
ENSG00000114021	6.3905	3.1348	2.4942	0.531678	0.26081	TVGs	2.028	Unconstrained
ENSG00000154174	0.4685	1.6767	0.6704	0.166394	0.595504	SVGs	1.2072	Constrained
ENSG00000119231	2.0372	3.8675	1.7362	0.266618	0.506158	Others	2.0464	Unconstrained
ENSG00000163975	5.1515	12.2831	13.7997	0.164931	0.393257	Others	3.7884	Unconstrained
ENSG00000180370	0.2933	1.8173	0.778	0.101537	0.629128	Others	1.0716	Constrained
ENSG00000183833	21.0092	9.1361	3.1307	0.631362	0.274555	TVGs	4.1029	Unconstrained
ENSG00000082701	1.5776	6.1385	0.6546	0.188467	0.733332	SVGs	1.8501	Constrained
ENSG00000114796	2.1306	2.6829	1.129	0.358536	0.451477	Others	1.5802	Constrained
ENSG00000144840	0.4468	8.2752	0.832	0.0467658	0.86615	SVGs	1.5682	Constrained
ENSG00000153767	1.0058	5.3206	0.6658	0.143846	0.760934	SVGs	1.5504	Constrained
ENSG00000180353	1.5191	1.7594	1.481	0.319172	0.369661	Others	1.3663	Constrained
ENSG00000173226	7.363	5.3358	7.2567	0.368971	0.267385	Others	3.5218	Unconstrained
ENSG00000173175	13.6429	1.0152	3.0899	0.768701	0.0572008	TVGs	2.5884	Unconstrained
ENSG00000065485	9.0968	2.4548	1.6822	0.687391	0.185495	TVGs	2.4465	Unconstrained
ENSG00000138463	0.7821	14.3831	2.365	0.0446144	0.820476	SVGs	2.6011	Unconstrained
ENSG00000169087	1.437	2.7781	1.5577	0.248926	0.48124	Others	1.9174	Constrained
ENSG00000113790	21.6791	3.954	4.2696	0.724988	0.132229	TVGs	3.0473	Unconstrained
ENSG00000163900	0.6026	2.6849	1.0563	0.138726	0.618099	SVGs	1.477	Constrained
ENSG00000154646	10.214	2.2557	6.0838	0.550516	0.121578	Others	2.5371	Unconstrained
ENSG00000154639	1.2545	4.8695	5.0721	0.112048	0.434928	Others	2.7408	Unconstrained
ENSG00000155313	2.0984	3.0059	1.366	0.324313	0.464569	Others	1.4224	Constrained
ENSG00000145192	93.7924	11.7293	16.6342	0.767809	0.0960191	TVGs	6.2153	Unconstrained
ENSG00000113905	88.0223	16.4666	12.7397	0.75086	0.140466	TVGs	6.0604	Unconstrained
ENSG00000181092	25.5248	25.8675	30.7301	0.310814	0.314987	Others	4.6467	Unconstrained
ENSG00000169855	5.7446	2.2879	2.7392	0.533305	0.212399	Others	1.9817	Constrained
ENSG00000073849	8.4441	2.6892	7.0654	0.463995	0.147769	Others	3.1613	Unconstrained
ENSG00000154736	4.4705	4.5528	4.2688	0.336328	0.342519	Others	2.1034	Unconstrained
ENSG00000157538	0.2961	3.4758	1.0667	0.0611954	0.718348	SVGs	1.5866	Constrained
ENSG00000163406	22.0753	15.8213	27.7269	0.336393	0.241092	Others	4.0812	Unconstrained
ENSG00000145103	26.6899	4.909	13.8547	0.58719	0.108	Others	3.6252	Unconstrained
ENSG00000184500	7.606	1.5431	7.1113	0.467762	0.0948993	Others	2.8274	Unconstrained
ENSG00000183527	3.1469	4.3956	1.6537	0.342196	0.47798	Others	2.0652	Unconstrained
ENSG00000159259	6.5569	13.2615	3.2526	0.284205	0.574813	SVGs	3.3181	Unconstrained
ENSG00000185917	1.3925	2.9762	2.2949	0.208971	0.446635	Others	1.7656	Constrained
ENSG00000159212	20.8337	7.9356	19.3022	0.43339	0.165079	Others	4.2468	Unconstrained
ENSG00000159147	3.6332	8.7361	1.5263	0.261464	0.628695	SVGs	2.2035	Unconstrained
ENSG00000159128	0.6123	1.2975	1.6385	0.172562	0.365668	Others	1.3893	Constrained
ENSG00000142166	0.1928	2.1429	1.2018	0.0545018	0.605767	Others	1.3721	Constrained
ENSG00000159110	1.5098	1.5078	1.6401	0.324151	0.323722	Others	1.3806	Constrained
ENSG00000135472	99.4787	2.1496	13.7341	0.862315	0.0186335	TVGs	4.9474	Unconstrained
ENSG00000170477	1.1455	8.1379	12.7195	0.0520613	0.369856	Others	2.709	Unconstrained
ENSG00000145384	3.0294	4.8979	21.7181	0.102188	0.165216	Others	3.4886	Unconstrained
ENSG00000130988	13.2503	12.7271	8.1922	0.38778	0.372469	Others	4.1374	Unconstrained
ENSG00000125255	42.8102	4.9112	11.1841	0.726761	0.0833742	TVGs	3.8678	Unconstrained
ENSG00000103174	0.7434	1.4547	1.7931	0.18626	0.364477	Others	1.2826	Constrained
ENSG00000182093	3.0043	1.8058	0.7131	0.543942	0.326948	Others	1.7673	Constrained
ENSG00000164626	27.5593	4.3508	6.0736	0.725556	0.114544	TVGs	3.5182	Unconstrained
ENSG00000198060	0.3448	3.8111	0.9193	0.0679382	0.750926	SVGs	1.5161	Constrained
ENSG00000137270	21.155	4.0114	11.528	0.576518	0.109319	Others	3.1251	Unconstrained
ENSG00000103175	2.9389	8.5765	4.3421	0.185332	0.540848	Others	3.0109	Unconstrained
ENSG00000196335	49.6233	4.9341	6.4738	0.813081	0.0808455	TVGs	4.0772	Unconstrained
ENSG00000111325	1.0431	6.9577	2.2063	0.102194	0.681653	SVGs	2.664	Unconstrained
ENSG00000181610	0.937	0.8832	0.6616	0.377549	0.355871	Others	1.0401	Constrained
ENSG00000146477	1.8543	5.2702	13.5455	0.0897097	0.254969	Others	3.0634	Unconstrained
ENSG00000197081	1.0593	0.459	1.1433	0.397994	0.172453	Others	1.108	Constrained
ENSG00000071242	7.0857	4.2052	4.7312	0.442245	0.262462	Others	2.4094	Unconstrained
ENSG00000058729	0.4105	4.586	0.9751	0.068742	0.767968	SVGs	1.8035	Constrained
ENSG00000130024	1.1803	0.7853	0.6911	0.444273	0.295592	Others	1.1248	Constrained
ENSG00000112818	13.3995	6.2857	27.4209	0.284454	0.133437	Others	4.8314	Unconstrained
ENSG00000146072	7.0676	3.128	3.1523	0.529492	0.234344	TVGs	2.012	Unconstrained
ENSG00000198087	3.8378	1.2663	4.129	0.415657	0.137148	Others	2.5997	Unconstrained
ENSG00000112077	5.2592	10.9857	15.8676	0.163774	0.3421	Others	3.2224	Unconstrained
ENSG00000124608	0.6615	3.5847	1.464	0.115845	0.627771	Others	1.6051	Constrained
ENSG00000129810	16.224	12.3985	5.1305	0.480668	0.36733	Others	3.7322	Unconstrained
ENSG00000146232	1.7739	10.2569	2.2363	0.124335	0.71892	SVGs	2.1932	Unconstrained
ENSG00000172432	2.2774	2.2608	1.0842	0.405058	0.402106	Others	2.0538	Unconstrained
ENSG00000170734	1.9843	3.6657	1.0497	0.296177	0.547144	Others	1.7282	Constrained
ENSG00000112782	29.4806	1.8059	7.2082	0.765835	0.046913	TVGs	4.3394	Unconstrained
ENSG00000001561	2.3107	3.2995	2.8567	0.27291	0.389694	Others	2.0564	Unconstrained
ENSG00000145743	1.1985	1.2716	0.8859	0.357122	0.378903	Others	1.1516	Constrained
ENSG00000096080	0.3043	4.6089	0.6002	0.0551928	0.835945	SVGs	1.5634	Constrained
ENSG00000112619	12.6802	35.8225	7.6625	0.225766	0.637806	SVGs	3.6374	Unconstrained
ENSG00000124641	0.5819	6.0516	0.592	0.0805342	0.837534	SVGs	1.5014	Constrained
ENSG00000112578	0.2381	3.9997	0.5592	0.0496352	0.833792	SVGs	1.2548	Constrained
ENSG00000112561	4.8232	1.2401	2.2727	0.578599	0.148764	Others	2.067	Unconstrained
ENSG00000137200	0.8145	0.6203	0.3644	0.452701	0.344764	Others	0.96467	Constrained
ENSG00000124767	1.5555	3.3297	1.5738	0.240827	0.515513	SVGs	1.866	Constrained
ENSG00000160179	5.3786	3.3932	4.7096	0.398964	0.251695	Others	2.2009	Unconstrained
ENSG00000160188	73.4061	7.9747	9.3172	0.809346	0.0879259	TVGs	5.3994	Unconstrained
ENSG00000142178	2.8552	0.6231	1.5705	0.565521	0.123415	Others	1.5083	Constrained
ENSG00000088756	15.8468	0.995	10.8813	0.57161	0.0358906	Others	4.03	Unconstrained
ENSG00000082397	12.98	2.1878	2.6314	0.729246	0.122916	TVGs	2.6142	Unconstrained
ENSG00000132205	6.3183	0.8432	2.3326	0.665498	0.0888131	TVGs	2.1467	Unconstrained
ENSG00000080986	20.8457	11.7008	6.2357	0.537507	0.301705	Others	3.8395	Unconstrained
ENSG00000115295	8.9905	1.4194	3.217	0.659761	0.104162	TVGs	3.1263	Unconstrained
ENSG00000213626	9.0031	2.2037	3.4408	0.614647	0.150448	TVGs	2.3283	Unconstrained
ENSG00000013016	3.973	3.0589	3.3286	0.383476	0.295246	Others	2.1306	Unconstrained
ENSG00000021574	2.6318	6.5048	0.7346	0.266614	0.658968	SVGs	2.0019	Unconstrained
ENSG00000152683	0.4827	3.2367	0.973	0.102868	0.689775	SVGs	1.3895	Constrained
ENSG00000119820	0.2417	2.5065	0.6918	0.0702616	0.728634	SVGs	1.1331	Constrained
ENSG00000205221	29.7361	2.538	8.7555	0.724747	0.0618578	TVGs	3.1719	Unconstrained
ENSG00000018699	1.2784	3.1064	1.629	0.212578	0.516545	Others	2.0891	Unconstrained
ENSG00000115816	1.5487	1.5541	0.9851	0.37885	0.380171	Others	1.3718	Constrained
ENSG00000128791	3.388	0.938	4.4739	0.385004	0.106592	Others	1.713	Constrained
ENSG00000138039	30.0223	5.242	9.0765	0.677081	0.118221	TVGs	4.0276	Unconstrained
ENSG00000138079	24.19	9.4939	14.0282	0.506999	0.198983	Others	4.0106	Unconstrained
ENSG00000151665	2.1114	3.3653	2.5486	0.263093	0.419336	Others	2.2385	Unconstrained
ENSG00000119878	0.728	2.4953	1.405	0.157293	0.53914	Others	1.5007	Constrained
ENSG00000162039	17.7683	23.3716	9.707	0.349447	0.459647	Others	3.5193	Unconstrained
ENSG00000162032	0.8268	0.947	2.3303	0.201457	0.230745	Others	1.4148	Constrained
ENSG00000131634	4.3142	3.1318	1.8192	0.465635	0.338018	Others	2.3274	Unconstrained
ENSG00000005513	34.7797	3.095	11.5669	0.70345	0.0625991	TVGs	4.057	Unconstrained
ENSG00000076344	14.3412	2.3692	9.7199	0.542605	0.0896395	Others	2.9792	Unconstrained
ENSG00000120129	2.5474	1.9024	3	0.341942	0.255363	Others	1.6963	Constrained
ENSG00000127663	1.8208	0.9933	0.5953	0.534053	0.291342	Others	1.1312	Constrained
ENSG00000161896	5.5204	15.2786	16.8978	0.146442	0.405302	Others	3.9477	Unconstrained
ENSG00000112664	2.7134	3.3231	0.3909	0.422161	0.517021	Others	1.8106	Constrained
ENSG00000130382	2.1186	1.3439	0.6736	0.512222	0.32492	Others	1.2504	Constrained
ENSG00000112874	1.6682	5.0952	2.102	0.18817	0.574729	SVGs	2.0217	Unconstrained
ENSG00000095739	1.7842	8.1409	4.83	0.120921	0.551735	Others	2.5389	Unconstrained
ENSG00000107951	0.3428	2.4251	1.5903	0.0786563	0.556445	Others	1.3727	Constrained
ENSG00000148516	4.4183	1.4499	1.2006	0.625042	0.205113	TVGs	1.5886	Constrained
ENSG00000170759	2.9047	1.1727	2.2072	0.462193	0.186599	Others	1.3788	Constrained
ENSG00000152154	27.6534	9.7338	16.9845	0.508599	0.179023	Others	4.6793	Unconstrained
ENSG00000138050	0.5221	3.3228	0.9553	0.108766	0.692221	SVGs	1.5219	Constrained
ENSG00000138036	6.0218	0.7608	1.6628	0.713027	0.0900845	TVGs	1.742	Constrained
ENSG00000136715	4.3346	0.7593	0.3063	0.802674	0.140606	TVGs	1.609	Constrained
ENSG00000134759	0.8792	1.2886	1.0155	0.276191	0.4048	Others	1.3426	Constrained
ENSG00000166974	11.0727	0.5483	1.2798	0.858296	0.0425012	TVGs	1.7251	Constrained
ENSG00000170558	5.5725	1.3968	3.1442	0.550996	0.138112	Others	2.3774	Unconstrained
ENSG00000113068	1.2344	2.7061	1.4216	0.230208	0.504672	Others	1.6942	Constrained
ENSG00000146005	77.1509	5.8841	11.8855	0.812795	0.0619898	TVGs	4.5892	Unconstrained
ENSG00000170464	8.3454	4.5923	3.4649	0.508785	0.279974	Others	2.9658	Unconstrained
ENSG00000129595	5.0896	2.1603	6.6623	0.365837	0.155281	Others	2.3659	Unconstrained
ENSG00000163166	1.184	5.0674	0.508	0.175163	0.749682	SVGs	1.9798	Constrained
ENSG00000072163	4.7279	0.4	2.8635	0.591623	0.0500538	Others	1.7682	Constrained
ENSG00000101782	0.7391	5.52	0.9506	0.102515	0.765635	SVGs	1.8677	Constrained
ENSG00000141452	0.2489	2.5181	0.8479	0.0688539	0.696589	SVGs	1.2744	Constrained
ENSG00000141458	0.3023	5.9483	2.2089	0.035735	0.70315	Others	1.6561	Constrained
ENSG00000154059	1.212	0.5148	4.4818	0.195213	0.0829172	Others	1.782	Constrained
ENSG00000131507	1.87	2.6108	0.6987	0.361039	0.504064	Others	1.3749	Constrained
ENSG00000168234	6.7624	5.1304	7.336	0.351681	0.266808	Others	4.1963	Unconstrained
ENSG00000187678	4.9973	1.1896	1.9432	0.614666	0.14632	TVGs	1.9224	Constrained
ENSG00000120729	27.4461	4.8486	15.8197	0.570434	0.100772	Others	4.7305	Unconstrained
ENSG00000172795	1.3483	3.8023	1.4939	0.20292	0.572248	SVGs	1.8524	Constrained
ENSG00000172901	8.7924	3.7074	10.4465	0.383173	0.161569	Others	2.5306	Unconstrained
ENSG00000113070	5.2756	2.1592	6.1778	0.387553	0.158618	Others	2.9407	Unconstrained
ENSG00000145817	1.152	3.1958	1.3008	0.203944	0.565769	SVGs	1.5374	Constrained
ENSG00000113649	2.1763	0.8271	0.8056	0.571357	0.217144	TVGs	1.2896	Constrained
ENSG00000156475	37.3348	4.7314	7.6146	0.751494	0.095236	TVGs	3.8745	Unconstrained
ENSG00000113657	9.9745	4.5256	3.9311	0.541175	0.24554	TVGs	3.0283	Unconstrained
ENSG00000169570	1.6414	2.6933	2.2261	0.250183	0.410514	Others	1.6463	Constrained
ENSG00000166569	7.6237	38.0077	14.0905	0.127653	0.636411	SVGs	4.3457	Unconstrained
ENSG00000141404	11.8833	9.2125	3.9957	0.473599	0.367156	Others	3.2443	Unconstrained
ENSG00000141401	4.6355	2.4103	7.8074	0.312088	0.162275	Others	2.46	Unconstrained
ENSG00000064692	12.4173	1.5643	4.4352	0.674238	0.0849388	TVGs	2.9531	Unconstrained
ENSG00000168938	6.0644	5.7608	4.2795	0.376561	0.357709	Others	1.9843	Constrained
ENSG00000085415	0.687	2.5922	0.9341	0.163055	0.615242	SVGs	1.1579	Constrained
ENSG00000152217	7.5341	1.4534	4.6105	0.554059	0.106883	Others	2.6461	Unconstrained
ENSG00000166377	2.3418	2.4412	0.6829	0.428438	0.446624	Others	1.4985	Constrained
ENSG00000101546	0.057	9.7354	1.0201	0.00527168	0.900384	SVGs	1.8139	Constrained
ENSG00000127743	8.1877	4.0594	17.1493	0.278527	0.138092	Others	2.8373	Unconstrained
ENSG00000091164	0.1267	2.6718	0.4164	0.0394102	0.831068	SVGs	1.1289	Constrained
ENSG00000081923	7.8864	2.2977	14.8832	0.314609	0.0916612	Others	3.342	Unconstrained
ENSG00000049759	6.3344	1.1185	2.1895	0.656932	0.115998	TVGs	2.1969	Unconstrained
ENSG00000011083	71.516	4.619	11.252	0.818383	0.0528568	TVGs	4.1503	Unconstrained
ENSG00000113722	6.1985	3.2276	8.8732	0.338729	0.176378	Others	1.9965	Constrained
ENSG00000113716	1.0147	1.5327	0.2754	0.359466	0.542972	Others	1.2378	Constrained
ENSG00000156052	5.4709	0.902	1.762	0.672522	0.11088	TVGs	1.8949	Constrained
ENSG00000075336	1.7347	1.3968	2.0947	0.331924	0.267269	Others	1.3344	Constrained
ENSG00000135046	5.2774	7.0313	4.0811	0.321993	0.429005	Others	2.5773	Unconstrained
ENSG00000156049	6.6776	13.7061	12.1126	0.205488	0.421774	Others	3.496	Unconstrained
ENSG00000134996	0.7665	1.9469	1.075	0.202328	0.513911	Others	1.3684	Constrained
ENSG00000156017	1.5199	1.9295	1.9657	0.280678	0.356318	Others	1.6676	Constrained
ENSG00000167986	0.6801	1.7088	0.3552	0.247841	0.622718	SVGs	1.0758	Constrained
ENSG00000152766	10.0933	9.3618	18.5976	0.265245	0.246022	Others	3.2052	Unconstrained
ENSG00000147853	4.8086	1.5697	2.6827	0.530692	0.173237	Others	1.9356	Constrained
ENSG00000148677	79.7376	4.1808	17.7915	0.783971	0.0411051	TVGs	5.4656	Unconstrained
ENSG00000107854	1.7968	2.8113	1.7459	0.282782	0.442446	Others	1.4597	Constrained
ENSG00000197345	0.5446	1.3342	0.4357	0.235299	0.576453	SVGs	1.1217	Constrained
ENSG00000132740	2.7149	4.2967	0.6679	0.353526	0.559503	Others	1.5096	Constrained
ENSG00000178445	39.5898	0.9335	7.3052	0.827745	0.0195177	TVGs	4.2942	Unconstrained
ENSG00000107242	22.3147	2.1218	4.8694	0.761441	0.0724018	TVGs	3.3194	Unconstrained
ENSG00000107984	9.5447	7.3982	16.1933	0.288044	0.223266	Others	2.9557	Unconstrained
ENSG00000107789	0.7804	2.7493	1.476	0.155902	0.549234	Others	1.3062	Constrained
ENSG00000107282	23.4075	2.0184	4.9631	0.770262	0.0664188	TVGs	3.0739	Unconstrained
ENSG00000198682	7.5645	0.775	4.4408	0.591888	0.0606402	Others	2.0002	Unconstrained
ENSG00000069482	13.4344	7.6255	27.0818	0.27906	0.158397	Others	3.7251	Unconstrained
ENSG00000106688	23.7347	1.767	18.7052	0.5369	0.0399711	Others	4.1814	Unconstrained
ENSG00000119913	2.3333	20.1677	12.6402	0.0663978	0.573905	Others	2.7649	Unconstrained
ENSG00000138207	59.6371	11.2739	24.9389	0.622193	0.11762	Others	6.5513	Unconstrained
ENSG00000107581	0.2675	1.2169	0.5086	0.13422	0.610587	Others	0.86701	Constrained
ENSG00000095464	5.8639	6.0993	7.8955	0.295281	0.307135	Others	2.2121	Unconstrained
ENSG00000119979	0.1832	3.0487	2.3352	0.0329076	0.547628	Others	1.5067	Constrained
ENSG00000165672	4.0212	2.6727	1.2258	0.507747	0.337475	Others	1.807	Constrained
ENSG00000119969	8.3948	7.4916	3.0932	0.442306	0.394719	Others	2.4754	Unconstrained
ENSG00000095637	7.9002	2.3926	2.3278	0.625977	0.189579	TVGs	2.195	Unconstrained
ENSG00000119977	2.4156	2.9497	1.4414	0.354886	0.433352	Others	1.9283	Constrained
ENSG00000107443	1.4434	1.8201	1.636	0.294601	0.371487	Others	1.4174	Constrained
ENSG00000077147	0.2086	1.0499	0.9452	0.094659	0.476426	Others	0.93236	Constrained
ENSG00000119953	0.8989	1.4953	0.8937	0.273396	0.454789	Others	1.0459	Constrained
ENSG00000171206	2.7716	1.6968	1.171	0.491471	0.300883	Others	1.9136	Constrained
ENSG00000138175	5.474	3.6173	0.9976	0.542576	0.358543	Others	2.2048	Unconstrained
ENSG00000156398	10.5682	6.956	2.9909	0.515143	0.339067	Others	2.8309	Unconstrained
ENSG00000148835	3.6973	2.5411	1.0387	0.508073	0.349191	Others	1.7068	Constrained
ENSG00000156374	1.6039	3.5914	1.513	0.239092	0.535367	SVGs	1.5063	Constrained
ENSG00000169297	24.0961	19.9388	21.7706	0.366172	0.302996	Others	3.3513	Unconstrained
ENSG00000065618	9.1096	9.9103	6.8808	0.351713	0.382627	Others	3.2928	Unconstrained
ENSG00000165806	7.3663	2.0284	2.185	0.636139	0.175169	TVGs	2.4026	Unconstrained
ENSG00000198924	0.4356	0.2505	0.9748	0.262267	0.150822	Others	0.85938	Constrained
ENSG00000165816	14.5973	9.5747	8.4628	0.447292	0.293389	Others	3.4798	Unconstrained
ENSG00000165832	1.4475	3.6408	2.7445	0.1848	0.464815	Others	1.7677	Constrained
ENSG00000165646	1.788	14.6403	8.7624	0.0709786	0.581179	Others	3.1005	Unconstrained
ENSG00000064726	3.4908	2.6256	1.2723	0.472451	0.355353	Others	2.2309	Unconstrained
ENSG00000169594	38.3051	2.1529	9.0532	0.773665	0.0434831	TVGs	3.6868	Unconstrained
ENSG00000169683	1.5407	2.2902	2.9291	0.227914	0.338787	Others	2.1157	Unconstrained
ENSG00000171307	0.378	2.5862	0.738	0.102101	0.698558	SVGs	1.3502	Constrained
ENSG00000181396	0.7248	3.3251	1.2187	0.13757	0.631116	SVGs	1.4711	Constrained
ENSG00000165887	8.4605	6.8062	24.4939	0.212786	0.17118	Others	4.0444	Unconstrained
ENSG00000141580	0.8005	2.7942	0.5072	0.195153	0.681197	SVGs	1.2254	Constrained
ENSG00000166024	1.8349	1.3433	1.1869	0.420357	0.307736	Others	1.7915	Constrained
ENSG00000120053	2.7551	4.6422	2.3934	0.2814	0.474144	Others	2.331	Unconstrained
ENSG00000213341	0.3614	1.686	1.7142	0.0960761	0.448214	Others	1.134	Constrained
ENSG00000095485	0.8968	3.4275	0.6034	0.181992	0.695558	SVGs	1.3658	Constrained
ENSG00000107807	6.2042	4.3565	13.473	0.258146	0.181266	Others	3.5719	Unconstrained
ENSG00000166169	1.2206	3.2106	1.3879	0.209758	0.551735	SVGs	1.5603	Constrained
ENSG00000107862	1.168	0.8841	0.3763	0.480975	0.364067	Others	1.2169	Constrained
ENSG00000107872	3.8594	5.3725	1.7139	0.352592	0.490828	Others	2.0173	Unconstrained
ENSG00000107859	2.0141	11.1035	17.9931	0.0647398	0.356903	Others	2.7027	Unconstrained
ENSG00000159322	0.4903	1.5824	1.1364	0.152784	0.493098	Others	1.4423	Constrained
ENSG00000137817	8.4186	1.3088	1.5596	0.745867	0.115956	TVGs	2.2077	Unconstrained
ENSG00000144791	2.7655	1.5861	2.1124	0.427831	0.245374	Others	1.8842	Constrained
ENSG00000211456	0.9867	1.7345	0.9749	0.266957	0.469278	Others	1.3907	Constrained
ENSG00000163818	9.9529	2.0645	1.8387	0.718305	0.148996	TVGs	2.1582	Unconstrained
ENSG00000091656	9.0917	1.3943	5.5061	0.568512	0.0871868	Others	3.2138	Unconstrained
ENSG00000130066	4.0094	3.1346	1.7624	0.450171	0.351949	Others	2.2483	Unconstrained
ENSG00000148606	2.543	1.1473	0.8356	0.561877	0.253497	TVGs	1.3088	Constrained
ENSG00000154118	72.6871	4.4373	7.4838	0.859102	0.0524453	TVGs	4.256	Unconstrained
ENSG00000105855	30.8756	3.0002	4.1078	0.812867	0.0789867	TVGs	3.7721	Unconstrained
ENSG00000113100	33.2847	14.9024	13.9227	0.535901	0.239936	TVGs	3.6964	Unconstrained
ENSG00000176108	0.2781	4.4206	0.9104	0.0495801	0.788112	SVGs	1.5055	Constrained
ENSG00000175866	4.2335	1.8945	2.389	0.497065	0.222437	Others	1.8185	Constrained
ENSG00000243725	0.5809	0.5451	0.8465	0.294499	0.27635	Others	1.2783	Constrained
ENSG00000135407	2.702	6.6918	14.6829	0.112225	0.277937	Others	3.8805	Unconstrained
ENSG00000172244	3.0668	8.2823	2.5108	0.221271	0.597573	SVGs	2.5018	Unconstrained
ENSG00000172239	1.0339	2.1835	1.035	0.243133	0.513475	SVGs	1.5088	Constrained
ENSG00000148832	2.3268	9.0244	3.1124	0.160873	0.623939	SVGs	2.1745	Unconstrained
ENSG00000130640	0.892	62.0558	0.8642	0.0139786	0.972479	SVGs	4.0072	Unconstrained
ENSG00000197177	25.5379	7.8079	11.0699	0.574975	0.175791	TVGs	3.5453	Unconstrained
ENSG00000177951	0.311	5.1347	0.6703	0.0508502	0.839552	SVGs	1.6898	Constrained
ENSG00000206013	4.1476	38.1318	20.3148	0.0662617	0.609191	Others	3.9995	Unconstrained
ENSG00000170088	0.4468	2.7136	2.2942	0.0819125	0.497488	Others	1.4573	Constrained
ENSG00000155008	2.5676	2.0894	1.0718	0.448192	0.364719	Others	1.4898	Constrained
ENSG00000241258	0.6486	1.6871	1.3621	0.175402	0.456244	Others	1.3724	Constrained
ENSG00000164776	10.7144	12.4211	12.5966	0.299854	0.347617	Others	4.3012	Unconstrained
ENSG00000125304	0.5282	0.4163	0.9232	0.282808	0.222894	Others	0.84523	Constrained
ENSG00000125246	2.1928	5.4213	2.2072	0.22327	0.551994	SVGs	1.969	Constrained
ENSG00000152767	3.4596	4.1886	2.8987	0.328021	0.39714	Others	2.7719	Unconstrained
ENSG00000078687	4.4788	2.4522	0.7656	0.581919	0.318608	Others	2.0348	Unconstrained
ENSG00000141524	0.9905	0.4971	3.6476	0.192884	0.0968025	Others	1.7396	Constrained
ENSG00000171246	85.3819	7.3385	19.2946	0.762236	0.0655135	TVGs	4.8684	Unconstrained
ENSG00000128585	0.2838	1.4362	1.2816	0.0945496	0.478478	Others	1.1872	Constrained
ENSG00000156273	0.3873	1.6356	2.1004	0.0939296	0.396673	Others	1.5312	Constrained
ENSG00000165704	1.9349	3.1538	3.1506	0.234838	0.382775	Others	2.2567	Unconstrained
ENSG00000164051	0.792	1.9347	1.2162	0.200867	0.490679	Others	1.5536	Constrained
ENSG00000010256	2.3072	1.6526	0.6149	0.504339	0.361248	Others	1.3855	Constrained
ENSG00000149970	49.3105	5.3826	6.5083	0.805709	0.087949	TVGs	4.2399	Unconstrained
ENSG00000147027	5.6454	5.2782	12.6624	0.239354	0.223785	Others	3.1086	Unconstrained
ENSG00000140612	1.4801	1.4937	0.7945	0.392777	0.396386	Others	1.1735	Constrained
ENSG00000136244	5.5362	12.9592	12.4808	0.178724	0.41836	Others	3.1237	Unconstrained
ENSG00000142731	20.8408	5.9349	4.2638	0.671428	0.191205	TVGs	3.9015	Unconstrained
ENSG00000151466	7.1823	1.7016	2.4566	0.633332	0.150046	TVGs	2.4297	Unconstrained
ENSG00000123243	4.088	3.177	4.8823	0.336536	0.26154	Others	2.9641	Unconstrained
ENSG00000165632	1.9138	2.162	0.8973	0.38483	0.434739	Others	1.6713	Constrained
ENSG00000163815	3.1899	4.9297	5.2681	0.238271	0.368226	Others	2.602	Unconstrained
ENSG00000075914	0.586	2.8535	0.752	0.139807	0.680783	SVGs	1.2152	Constrained
ENSG00000140557	19.9629	9.2323	11.1998	0.494192	0.228551	Others	3.4598	Unconstrained
ENSG00000183048	8.4059	2.3924	2.4563	0.634187	0.180496	TVGs	2.4233	Unconstrained
ENSG00000185359	1.8712	1.0688	0.732	0.509586	0.291068	Others	1.4446	Constrained
ENSG00000099250	7.8045	1.1339	2.6067	0.676001	0.0982148	TVGs	2.1102	Unconstrained
ENSG00000113763	38.6935	7.4166	15.4856	0.628185	0.120408	Others	4.061	Unconstrained
ENSG00000152404	1.4808	1.048	1.3849	0.378363	0.267777	Others	1.0701	Constrained
ENSG00000023287	2.3515	1.4888	1.8487	0.413342	0.261698	Others	1.8009	Constrained
ENSG00000178125	40.7206	7.4909	10.1546	0.697676	0.128343	TVGs	4.2176	Unconstrained
ENSG00000046889	5.4671	1.7486	4.2113	0.478437	0.153024	Others	2.2536	Unconstrained
ENSG00000008196	58.0617	2.5512	10.1214	0.820842	0.0360674	TVGs	3.5151	Unconstrained
ENSG00000096092	1.4791	5.2388	2.8254	0.154988	0.548951	Others	2.5657	Unconstrained
ENSG00000118246	0.4303	2.1466	1.055	0.118478	0.591041	Others	1.1598	Constrained
ENSG00000162972	0.7614	8.492	1.1357	0.0732884	0.817395	SVGs	1.9731	Constrained
ENSG00000162944	11.103	1.961	2.4603	0.715201	0.126318	TVGs	2.3606	Unconstrained
ENSG00000138449	9.3415	5.3678	3.1212	0.523906	0.301046	Others	3.2238	Unconstrained
ENSG00000115365	6.3551	3.1737	1.341	0.584657	0.291974	TVGs	2.0183	Unconstrained
ENSG00000168530	19.1013	13.907	33.0629	0.289102	0.210485	Others	4.7704	Unconstrained
ENSG00000115361	9.8464	23.982	5.8576	0.248108	0.604294	SVGs	4.0031	Unconstrained
ENSG00000163599	9.237	2.7196	19.85	0.290411	0.0855043	Others	3.4019	Unconstrained
ENSG00000178562	4.2317	4.5784	11.6789	0.206535	0.223456	Others	2.4004	Unconstrained
ENSG00000138380	4.8126	0.4543	0.9346	0.776038	0.0732565	TVGs	1.3687	Constrained
ENSG00000055044	0.3928	3.1471	1.2803	0.0814904	0.652898	Others	1.7733	Constrained
ENSG00000064012	4.9079	6.8901	2.2313	0.349832	0.491122	Others	2.3454	Unconstrained
ENSG00000115942	4.3384	2.1634	1.1347	0.568114	0.283297	TVGs	1.9898	Constrained
ENSG00000134899	0.549	2.1824	0.7331	0.158464	0.629932	SVGs	1.3969	Constrained
ENSG00000180251	19.7859	4.4775	13.3931	0.525431	0.118904	Others	3.496	Unconstrained
ENSG00000115607	6.5603	4.3416	4.2826	0.432039	0.285923	Others	2.1406	Unconstrained
ENSG00000115594	9.1772	4.6381	5.573	0.473337	0.239222	Others	2.9429	Unconstrained
ENSG00000115590	8.9288	15.26	25.7727	0.178714	0.305435	Others	4.3003	Unconstrained
ENSG00000135945	2.5136	1.146	1.0236	0.536727	0.244704	TVGs	1.4314	Constrained
ENSG00000158417	1.594	1.1361	1.2091	0.404651	0.288409	Others	1.2889	Constrained
ENSG00000081320	1.8253	2.2566	2.0897	0.295758	0.365643	Others	1.6118	Constrained
ENSG00000064933	1.245	2.9054	1.4844	0.220948	0.515617	Others	1.6173	Constrained
ENSG00000173559	6.4586	4.4393	2.7571	0.472984	0.325104	Others	2.3668	Unconstrained
ENSG00000115446	0.8343	1.9182	0.4404	0.261299	0.60077	SVGs	1.1473	Constrained
ENSG00000075568	0.5393	0.8235	0.5188	0.286618	0.437659	Others	0.90306	Constrained
ENSG00000115085	1.541	2.2499	5.0999	0.173325	0.253059	Others	1.8809	Constrained
ENSG00000144468	3.3145	0.7358	1.5003	0.597143	0.132562	Others	1.5734	Constrained
ENSG00000082269	4.3615	1.0647	2.1191	0.578042	0.141108	Others	1.7264	Constrained
ENSG00000154079	0.8428	7.978	1.3289	0.0830369	0.786033	SVGs	2.0436	Unconstrained
ENSG00000135929	14.3652	1.8566	3.7927	0.71774	0.0927627	TVGs	3.0658	Unconstrained
ENSG00000018280	2.2022	15.0936	7.0639	0.0904034	0.619614	Others	3.3962	Unconstrained
ENSG00000153827	3.5279	1.3885	0.7395	0.623756	0.245496	TVGs	1.416	Constrained
ENSG00000135914	1.4333	5.8034	8.7769	0.0895052	0.362404	Others	2.8181	Unconstrained
ENSG00000173692	0.3797	0.982	0.3583	0.220756	0.57093	SVGs	0.88234	Constrained
ENSG00000156973	4.0829	2.1737	0.4573	0.608126	0.323761	Others	1.5611	Constrained
ENSG00000116106	18.6273	1.5224	6.282	0.704733	0.0575975	TVGs	2.857	Unconstrained
ENSG00000135900	0.5758	5.3036	1.1112	0.0823678	0.758676	SVGs	1.7321	Constrained
ENSG00000135919	15.2079	1.5991	4.1417	0.725959	0.0763341	TVGs	3.1062	Unconstrained
ENSG00000196811	4.6975	1.8389	8.3155	0.316289	0.123816	Others	1.7418	Constrained
ENSG00000130414	1.7406	4.2651	0.5436	0.265769	0.65123	SVGs	1.6988	Constrained
ENSG00000172482	122.42	6.707	20.6	0.817621	0.044795	TVGs	5.3667	Unconstrained
ENSG00000115687	20.0462	4.7157	5.5146	0.662104	0.155754	TVGs	3.9125	Unconstrained
ENSG00000115685	3.8166	7.3196	1.3694	0.305191	0.585306	Others	2.5302	Unconstrained
ENSG00000168385	1.3437	5.4325	1.438	0.163583	0.661355	SVGs	1.9796	Constrained
ENSG00000168397	1.4128	1.0862	0.4491	0.479224	0.368441	Others	1.0519	Constrained
ENSG00000168395	0.8698	4.9043	1.5571	0.118644	0.668963	SVGs	1.6958	Constrained
ENSG00000072080	79.3889	24.4665	19.3735	0.644239	0.198545	TVGs	5.73	Unconstrained
ENSG00000115648	1.3155	8.4885	19.5624	0.0447961	0.289055	Others	3.3211	Unconstrained
ENSG00000124839	43.6245	6.4191	14.8057	0.672706	0.0989849	TVGs	3.8207	Unconstrained
ENSG00000132330	1.2415	5.9477	3.1162	0.120471	0.577144	Others	2.3096	Unconstrained
ENSG00000132323	0.6546	0.9234	0.7569	0.280355	0.395477	Others	1.0898	Constrained
ENSG00000141655	0.762	6.9452	3.7619	0.0664394	0.605558	Others	1.9336	Constrained
ENSG00000164270	16.9861	9.0652	8.2774	0.494808	0.264071	Others	3.1954	Unconstrained
ENSG00000082258	1.6526	1.6422	0.9838	0.386248	0.383817	Others	1.1895	Constrained
ENSG00000144224	0.9669	3.6191	0.7764	0.180311	0.674903	SVGs	1.5487	Constrained
ENSG00000076003	2.0994	6.4895	1.4918	0.208259	0.643755	SVGs	2.162	Unconstrained
ENSG00000115866	0.4221	0.7915	0.9648	0.193766	0.36334	Others	1.0356	Constrained
ENSG00000150681	2.0709	16.5599	7.0843	0.0805324	0.643976	Others	3.2062	Unconstrained
ENSG00000211460	0.7323	2.6096	1.0395	0.167138	0.595609	SVGs	1.3913	Constrained
ENSG00000115112	31.2282	1.8471	8.4608	0.751833	0.0444698	TVGs	4.2018	Unconstrained
ENSG00000116833	27.1792	5.5038	6.9623	0.685559	0.138826	TVGs	3.4488	Unconstrained
ENSG00000118197	0.9877	1.5654	1.2581	0.259157	0.410737	Others	1.6432	Constrained
ENSG00000081277	9.3539	2.8064	14.7916	0.347059	0.104126	Others	3.0766	Unconstrained
ENSG00000159176	4.4468	1.5678	4.2033	0.435197	0.153437	Others	1.6996	Constrained
ENSG00000170075	68.7996	10.8476	10.0956	0.766631	0.120874	TVGs	4.9795	Unconstrained
ENSG00000143862	4.0414	1.6863	1.2327	0.580628	0.242271	TVGs	1.6649	Constrained
ENSG00000077152	13.4423	4.7573	5.3134	0.571697	0.202326	TVGs	3.8621	Unconstrained
ENSG00000198049	10.3155	2.8538	16.6805	0.34558	0.0956053	Others	3.3186	Unconstrained
ENSG00000117280	3.9514	3.718	2.6613	0.382491	0.359898	Others	2.2682	Unconstrained
ENSG00000158715	5.2436	1.575	7.0623	0.377756	0.113465	Others	2.4189	Unconstrained
ENSG00000117222	0.9639	3.2858	0.6243	0.197764	0.674149	SVGs	1.2421	Constrained
ENSG00000170382	36.262	5.7326	19.807	0.586749	0.0927581	Others	3.9837	Unconstrained
ENSG00000159346	0.4833	0.8134	1.0746	0.203812	0.343019	Others	1.1829	Constrained
ENSG00000122180	7.1244	1.6119	17.7411	0.269075	0.0608783	Others	2.3139	Unconstrained
ENSG00000143324	2.0478	4.5728	1.705	0.245964	0.549246	SVGs	2.1493	Unconstrained
ENSG00000135823	2.7379	2.2269	0.7999	0.474942	0.386299	Others	1.6373	Constrained
ENSG00000135862	5.7144	2.3362	1.7114	0.585372	0.239316	TVGs	1.6535	Constrained
ENSG00000058085	7.9868	1.2288	9.7454	0.421223	0.0648067	Others	3.2792	Unconstrained
ENSG00000116701	1.3732	2.0875	3.6367	0.193479	0.294122	Others	1.7616	Constrained
ENSG00000163050	4.1833	2.1078	2.9402	0.453165	0.228332	Others	1.9089	Constrained
ENSG00000153207	3.0486	0.6456	1.5553	0.580741	0.122983	Others	1.5946	Constrained
ENSG00000143799	1.2325	1.2721	0.4141	0.422277	0.435845	Others	1.1133	Constrained
ENSG00000185155	14.0862	16.7822	15.7804	0.301963	0.359756	Others	3.3407	Unconstrained
ENSG00000182827	0.9531	1.213	0.5965	0.345001	0.439079	Others	1.1466	Constrained
ENSG00000121644	4.6871	1.9182	2.6433	0.50679	0.207404	Others	2.0496	Unconstrained
ENSG00000054282	4.1908	0.5451	1.6604	0.655191	0.0852211	Others	1.6127	Constrained
ENSG00000143742	0.6756	3.6108	1.7905	0.111175	0.594185	Others	1.6161	Constrained
ENSG00000091483	2.9148	5.5365	0.654	0.320121	0.608052	Others	2.0426	Unconstrained
ENSG00000143179	1.2856	1.822	2.3389	0.236041	0.334527	Others	1.4215	Constrained
ENSG00000143190	3.5696	1.2444	0.9036	0.624318	0.217644	TVGs	1.7904	Constrained
ENSG00000143158	2.247	3.3219	1.499	0.317916	0.469998	Others	1.6489	Constrained
ENSG00000143164	3.1027	1.8728	0.9329	0.525134	0.316972	Others	1.8886	Constrained
ENSG00000143178	4.3811	24.0462	11.9792	0.108426	0.595107	Others	2.6608	Unconstrained
ENSG00000143196	21.8681	5.613	14.2967	0.523438	0.134354	Others	4.6712	Unconstrained
ENSG00000143156	6.1246	6.1427	1.5166	0.44433	0.445643	Others	2.8932	Unconstrained
ENSG00000143153	14.1821	2.0696	1.2321	0.811157	0.118372	TVGs	2.3339	Unconstrained
ENSG00000117475	3.2084	0.5117	1.0774	0.668765	0.10666	TVGs	1.7813	Constrained
ENSG00000117477	24.2439	5.8239	3.824	0.715332	0.171838	TVGs	3.8342	Unconstrained
ENSG00000007908	5.5705	4.2317	17.037	0.207551	0.157669	Others	3.0165	Unconstrained
ENSG00000075945	11.7997	1.5855	1.5851	0.788207	0.10591	TVGs	2.56	Unconstrained
ENSG00000116194	10.1255	6.3653	9.2013	0.394109	0.247753	Others	3.735	Unconstrained
ENSG00000143322	3.401	1.7006	0.8392	0.572482	0.286258	Others	1.4639	Constrained
ENSG00000162779	44.6178	7.9475	4.1288	0.786992	0.140182	TVGs	3.835	Unconstrained
ENSG00000116218	80.6905	1.5547	8.0398	0.893731	0.0172199	TVGs	4.2171	Unconstrained
ENSG00000143499	4.7647	1.2545	2.1148	0.585776	0.154229	Others	1.9865	Constrained
ENSG00000196482	28.6096	3.0326	7.7482	0.726309	0.0769883	TVGs	3.8388	Unconstrained
ENSG00000162813	1.4196	3.0726	1.6459	0.231277	0.500578	Others	1.5717	Constrained
ENSG00000067704	0.5921	0.8072	0.9248	0.254765	0.347317	Others	0.9106	Constrained
ENSG00000116141	14.7393	3.6418	3.4807	0.674203	0.166583	TVGs	3.2061	Unconstrained
ENSG00000117650	36.9076	6.7203	7.9682	0.715318	0.130248	TVGs	4.2868	Unconstrained
ENSG00000065600	5.433	5.0839	1.7285	0.443677	0.415168	Others	2.3883	Unconstrained
ENSG00000162772	4.2605	4.9624	4.9336	0.300957	0.350539	Others	2.2804	Unconstrained
ENSG00000123685	1.8097	6.2465	6.1159	0.127695	0.44076	Others	3.3513	Unconstrained
ENSG00000065809	4.7582	4.4381	4.1234	0.35723	0.333198	Others	2.5197	Unconstrained
ENSG00000118217	0.1749	2.0511	1.0699	0.0530659	0.622319	Others	1.3206	Constrained
ENSG00000107537	9.9148	6.7361	2.4907	0.517971	0.351909	Others	2.9835	Unconstrained
ENSG00000065328	11.6394	5.455	13.2729	0.383287	0.179634	Others	4.1705	Unconstrained
ENSG00000123240	1.3861	1.5401	1.5359	0.310638	0.345151	Others	1.528	Constrained
ENSG00000151468	2.2581	8.1137	5.3351	0.143765	0.516569	Others	2.5725	Unconstrained
ENSG00000143248	6.1723	3.4341	3.2675	0.479443	0.266749	Others	2.4869	Unconstrained
ENSG00000143149	3.3322	4.0089	1.6102	0.372259	0.447857	Others	1.8304	Constrained
ENSG00000143198	4.9135	7.2419	3.9451	0.305177	0.449793	Others	2.6661	Unconstrained
ENSG00000117523	1.6592	0.8479	0.6219	0.530265	0.270981	Others	1.1018	Constrained
ENSG00000010165	0.3616	4.9413	0.6315	0.0609329	0.832654	SVGs	1.5131	Constrained
ENSG00000034971	12.0459	13.146	17.6098	0.281435	0.307137	Others	3.646	Unconstrained
ENSG00000241058	1.3689	2.072	1.0192	0.306921	0.464564	Others	1.2268	Constrained
ENSG00000152061	3.3899	1.9778	2.1326	0.451969	0.263696	Others	1.7216	Constrained
ENSG00000120594	8.5362	4.1434	4.3204	0.502129	0.243729	Others	2.9832	Unconstrained
ENSG00000119414	0.3914	2.2789	0.7083	0.115847	0.67451	SVGs	1.1213	Constrained
ENSG00000115947	1.8071	2.4241	1.3926	0.321331	0.431043	Others	1.8966	Constrained
ENSG00000120616	2.0459	0.9124	0.3753	0.613721	0.273698	TVGs	1.1618	Constrained
ENSG00000168280	71.5402	1.639	6.0861	0.902541	0.0206774	TVGs	4.8269	Unconstrained
ENSG00000150556	20.8154	6.2869	13.7956	0.50896	0.153722	Others	4.2088	Unconstrained
ENSG00000077943	5.3761	6.3591	5.4103	0.313557	0.37089	Others	3.0217	Unconstrained
ENSG00000170525	3.2724	2.1396	3.1226	0.383427	0.250697	Others	2.3906	Unconstrained
ENSG00000136758	1.3068	1.7948	0.9164	0.325236	0.44669	Others	1.5215	Constrained
ENSG00000065675	7.5804	2.4744	7.0494	0.443189	0.144666	Others	2.71	Unconstrained
ENSG00000120539	8.4415	5.1669	3.8173	0.484428	0.29651	Others	2.9045	Unconstrained
ENSG00000136750	102.583	4.3269	4.1062	0.924037	0.0389755	TVGs	4.3522	Unconstrained
ENSG00000169155	0.7597	0.2659	1.291	0.327937	0.11478	Others	1.2266	Constrained
ENSG00000136856	1.442	2.5054	1.5099	0.264233	0.459091	Others	1.526	Constrained
ENSG00000136830	3.4179	0.7627	2.6095	0.503365	0.112325	Others	1.7834	Constrained
ENSG00000167113	0.8175	3.0943	1.2847	0.157317	0.595458	SVGs	1.5635	Constrained
ENSG00000160563	1.9975	0.8694	0.6395	0.569673	0.247947	TVGs	1.1776	Constrained
ENSG00000136877	2.4666	0.4375	3.5434	0.382567	0.0678558	Others	1.606	Constrained
ENSG00000136908	0.8497	1.906	0.9376	0.230065	0.51607	Others	1.3568	Constrained
ENSG00000148308	1.6227	3.4686	1.027	0.265221	0.566922	SVGs	1.5813	Constrained
ENSG00000148339	5.7216	2.3225	2.0267	0.568138	0.230617	TVGs	1.8648	Constrained
ENSG00000170835	7.2563	22.5761	17.4925	0.153329	0.477045	Others	3.1678	Unconstrained
ENSG00000148334	2.9806	2.7007	1.4198	0.419738	0.380321	Others	1.8949	Constrained
ENSG00000115165	9.2497	4.7119	3.0293	0.544391	0.277319	Others	2.8397	Unconstrained
ENSG00000130558	39.4071	0.5342	6.4147	0.850097	0.0115239	TVGs	3.7246	Unconstrained
ENSG00000123612	4.8933	5.763	14.0622	0.197961	0.233145	Others	3.2329	Unconstrained
ENSG00000050555	15.0857	1.9461	5.8673	0.65879	0.0849859	Others	3.0719	Unconstrained
ENSG00000130720	35.6616	3.6578	12.9747	0.681943	0.0699467	TVGs	3.6178	Unconstrained
ENSG00000136816	0.227	3.2376	1.3255	0.0473894	0.675894	Others	1.4437	Constrained
ENSG00000136827	1.2397	0.7631	0.6033	0.475692	0.292813	Others	1.141	Constrained
ENSG00000136819	1.0513	6.3301	0.8893	0.127111	0.765364	SVGs	1.8632	Constrained
ENSG00000167130	1.5182	0.4427	0.9122	0.528419	0.154084	Others	1.2245	Constrained
ENSG00000044574	0.7856	1.0317	1.1823	0.261902	0.343946	Others	1.2174	Constrained
ENSG00000115919	35.859	3.3456	10.1231	0.726955	0.067824	TVGs	4.2136	Unconstrained
ENSG00000106804	53.0479	3.519	12.1503	0.771974	0.0512099	TVGs	4.7222	Unconstrained
ENSG00000119396	1.1575	0.6336	0.7482	0.455834	0.249518	Others	1.0366	Constrained
ENSG00000119446	1.2244	3.506	1.4164	0.199193	0.570378	SVGs	1.8675	Constrained
ENSG00000115290	7.7728	8.1904	20.7253	0.211859	0.223242	Others	4.0788	Unconstrained
ENSG00000115267	1.6258	1.7215	2.8669	0.261627	0.277027	Others	1.5447	Constrained
ENSG00000115233	0.3419	6.8184	0.9825	0.041988	0.837353	SVGs	1.8776	Constrained
ENSG00000165209	5.2512	3.4195	1.4206	0.520369	0.338856	Others	1.9497	Constrained
ENSG00000169925	4.3058	0.496	1.6199	0.670508	0.0772381	Others	1.8565	Constrained
ENSG00000148400	1.725	1.4056	1.804	0.349572	0.284846	Others	1.5042	Constrained
ENSG00000213221	0.5355	2.3293	2.5125	0.0995853	0.433173	Others	1.9628	Constrained
ENSG00000148411	3.8185	0.3103	2.148	0.608351	0.049436	Others	1.8048	Constrained
ENSG00000127191	0.4831	2.341	1.4287	0.113596	0.550461	Others	1.4241	Constrained
ENSG00000054179	4.3221	3.0205	8.3987	0.274571	0.191884	Others	3.2622	Unconstrained
ENSG00000176978	1.731	3.5472	2.0357	0.236673	0.484994	Others	2.04	Unconstrained
ENSG00000176884	125.35	4.3938	6.2068	0.922026	0.032319	TVGs	4.8314	Unconstrained
ENSG00000184709	23.7502	5.3736	17.6604	0.507654	0.114859	Others	3.6566	Unconstrained
ENSG00000176248	1.5092	0.9019	0.953	0.448619	0.268095	Others	1.2053	Constrained
ENSG00000176101	1.6818	4.3956	1.2407	0.229814	0.600648	SVGs	1.7815	Constrained
ENSG00000188163	58.1742	12.8913	13.4922	0.687982	0.152456	TVGs	4.6278	Unconstrained
ENSG00000165724	3.1482	4.1779	0.4837	0.403109	0.534956	Others	2.0931	Unconstrained
ENSG00000148399	0.3884	4.164	1.2053	0.0674575	0.723205	SVGs	1.9076	Constrained
ENSG00000196151	1.4422	1.1519	0.9264	0.409658	0.327198	Others	1.2555	Constrained
ENSG00000163331	12.4619	14.0616	24.9912	0.24191	0.272963	Others	3.6732	Unconstrained
ENSG00000115339	30.7268	1.4625	6.7923	0.788239	0.0375177	TVGs	3.9365	Unconstrained
ENSG00000162999	2.3225	9.8941	2.4821	0.158007	0.673128	SVGs	2.6369	Unconstrained
ENSG00000162998	2.0392	7.7269	9.0384	0.108442	0.410907	Others	3.0005	Unconstrained
ENSG00000077232	0.7335	0.3793	1.4174	0.289898	0.149909	Others	1.1919	Constrained
ENSG00000170035	3.3679	2.5434	1.7232	0.441142	0.333146	Others	1.9788	Constrained
ENSG00000071967	3.966	12.5543	3.5768	0.197342	0.624682	SVGs	2.7034	Unconstrained
ENSG00000172292	3.0611	3.9273	8.0334	0.203777	0.26144	Others	2.9387	Unconstrained
ENSG00000115806	0.065	1.0672	0.8367	0.0330134	0.542029	Others	0.90659	Constrained
ENSG00000128654	1.415	2.6525	0.6817	0.297945	0.558515	Others	1.4278	Constrained
ENSG00000138435	11.6052	11.4212	21.1836	0.262502	0.25834	Others	3.5671	Unconstrained
ENSG00000138430	1.1442	2.8727	0.8618	0.23453	0.588825	SVGs	1.3252	Constrained
ENSG00000091409	4.5872	1.4585	2.9902	0.507664	0.161412	Others	1.9965	Constrained
ENSG00000121621	25.9746	3.9488	7.2972	0.697855	0.106092	TVGs	3.5082	Unconstrained
ENSG00000131808	3.8153	4.504	20.1416	0.134054	0.158252	Others	4.0612	Unconstrained
ENSG00000152219	1.5145	12.7296	1.8224	0.0942645	0.792307	SVGs	2.5379	Unconstrained
ENSG00000134152	1.0784	1.9023	1.318	0.250867	0.442529	Others	1.4474	Constrained
ENSG00000148943	1.1396	2.526	1.4972	0.220733	0.489269	Others	1.3399	Constrained
ENSG00000149100	0.6127	3.7083	0.8136	0.119328	0.722218	SVGs	1.587	Constrained
ENSG00000135378	17.4722	5.4503	17.2039	0.435429	0.135828	Others	3.4854	Unconstrained
ENSG00000121690	15.1946	3.54	5.4893	0.627257	0.146137	TVGs	3.0657	Unconstrained
ENSG00000176148	6.6171	4.1147	1.4456	0.543392	0.337896	Others	2.1987	Unconstrained
ENSG00000110422	2.3429	0.9691	1.3343	0.504251	0.208575	Others	1.2826	Constrained
ENSG00000110429	0.6038	2.4862	0.8824	0.151999	0.625868	SVGs	1.507	Constrained
ENSG00000135372	1.3541	1.4974	0.4546	0.409576	0.45292	Others	1.296	Constrained
ENSG00000135374	22.7179	6.262	15.7806	0.507543	0.1399	Others	3.2087	Unconstrained
ENSG00000149090	3.463	2.8512	7.1272	0.257637	0.212121	Others	2.4854	Unconstrained
ENSG00000166181	0.5795	1.3743	0.5594	0.230583	0.546833	SVGs	1.1105	Constrained
ENSG00000149084	0.3865	2.5165	2.2074	0.0756301	0.492427	Others	1.4665	Constrained
ENSG00000171766	11.0591	7.2357	17.3391	0.310353	0.203057	Others	4.0495	Unconstrained
ENSG00000166147	6.8124	1.7746	2.5924	0.609371	0.158738	TVGs	2.3338	Unconstrained
ENSG00000019505	55.9328	2.4583	14.4624	0.767743	0.0337431	TVGs	4.0043	Unconstrained
ENSG00000121680	0.6807	1.8033	1.7416	0.16109	0.426756	Others	1.5516	Constrained
ENSG00000157613	3.007	2.934	7.3875	0.225607	0.22013	Others	2.3881	Unconstrained
ENSG00000175224	1.1388	3.4134	0.9914	0.205426	0.615737	SVGs	1.3656	Constrained
ENSG00000180210	63.9134	8.7018	16.5388	0.716888	0.0976041	TVGs	5.4069	Unconstrained
ENSG00000167004	2.1076	3.5253	0.4954	0.343913	0.575249	Others	1.5971	Constrained
ENSG00000134569	12.7244	4.0875	5.4153	0.57247	0.183896	TVGs	3.1754	Unconstrained
ENSG00000149182	0.5249	0.9168	1.0932	0.207069	0.361671	Others	0.92915	Constrained
ENSG00000101323	54.7692	12.1445	20.3146	0.627883	0.139227	TVGs	4.3346	Unconstrained
ENSG00000132639	123.572	11.7894	13.3469	0.83097	0.0792785	TVGs	5.6655	Unconstrained
ENSG00000101384	3.8643	2.0099	1.9729	0.492449	0.256133	Others	1.5875	Constrained
ENSG00000103966	6.2117	2.8864	2.6029	0.530869	0.24668	TVGs	2.5379	Unconstrained
ENSG00000137825	19.4687	5.0859	12.0403	0.532006	0.138978	Others	3.3676	Unconstrained
ENSG00000137815	1.9326	2.8694	0.4216	0.369975	0.549315	Others	1.4174	Constrained
ENSG00000088812	0.8949	3.7367	1.2243	0.15282	0.638109	SVGs	1.6743	Constrained
ENSG00000051180	11.2225	13.0946	2.1461	0.424079	0.494823	Others	3.1363	Unconstrained
ENSG00000166133	0.1133	5.3046	0.4574	0.0192841	0.902865	SVGs	1.6918	Constrained
ENSG00000128928	3.5898	1.6854	1.0844	0.564469	0.265017	TVGs	1.4711	Constrained
ENSG00000089057	5.6751	1.7959	2.0607	0.595392	0.188413	TVGs	1.8531	Constrained
ENSG00000171262	1.6981	2.9377	0.6589	0.320717	0.554838	Others	1.6274	Constrained
ENSG00000089199	62.33	4.5023	10.4192	0.806845	0.0582811	TVGs	5.3494	Unconstrained
ENSG00000166068	3.891	1.0892	1.6712	0.58499	0.163755	Others	1.7433	Constrained
ENSG00000125885	4.3259	8.8267	3.5968	0.258272	0.526986	SVGs	2.8641	Unconstrained
ENSG00000088766	0.9103	5.2952	1.6664	0.115639	0.672671	SVGs	1.9057	Constrained
ENSG00000125845	2.857	4.1602	5.5093	0.228076	0.332112	Others	2.7363	Unconstrained
ENSG00000140287	4.0868	14.8314	8.2307	0.150533	0.546298	Others	3.1594	Unconstrained
ENSG00000138592	2.8445	4.1721	0.78	0.364839	0.535118	Others	1.9015	Constrained
ENSG00000172005	38.8437	7.6918	20.0118	0.583701	0.115584	Others	4.5707	Unconstrained
ENSG00000155066	17.5331	13.0216	8.7098	0.446538	0.331638	Others	3.7585	Unconstrained
ENSG00000144063	13.2058	6.4751	12.6768	0.408119	0.20011	Others	3.0124	Unconstrained
ENSG00000169679	25.978	5.1364	5.6494	0.706619	0.139714	TVGs	3.8059	Unconstrained
ENSG00000144136	4.0189	2.3032	2.1026	0.477038	0.273387	Others	1.8046	Constrained
ENSG00000125538	2.1027	4.8021	8.7187	0.134586	0.307364	Others	2.6724	Unconstrained
ENSG00000125851	49.9941	20.8711	8.9657	0.62625	0.261441	TVGs	4.4545	Unconstrained
ENSG00000125871	1.3709	0.5513	2.4356	0.314585	0.126509	Others	1.9113	Constrained
ENSG00000149474	0.9101	0.8672	1.2395	0.301677	0.287457	Others	1.4244	Constrained
ENSG00000132664	0.958	3.3521	0.7846	0.188039	0.657958	SVGs	1.3748	Constrained
ENSG00000132631	69.3368	54.2921	15.232	0.499326	0.390982	Others	4.9832	Unconstrained
ENSG00000088930	0.8966	0.7434	0.6961	0.383802	0.318223	Others	0.9401	Constrained
ENSG00000088325	13.2096	4.3069	2.2089	0.669675	0.218343	TVGs	2.5542	Unconstrained
ENSG00000088356	1.0535	8.4069	1.384	0.0971469	0.77523	SVGs	2.1008	Unconstrained
ENSG00000124098	0.4303	2.5775	2.0729	0.0846931	0.507312	Others	1.4581	Constrained
ENSG00000087586	15.6474	4.3782	4.9693	0.626024	0.175164	TVGs	4.0003	Unconstrained
ENSG00000171033	42.4992	3.0967	11.4809	0.744597	0.054255	TVGs	5.0675	Unconstrained
ENSG00000022277	0.9556	0.4023	0.6477	0.476466	0.200588	Others	0.94606	Constrained
ENSG00000101146	2.7864	1.8009	1.4177	0.464013	0.2999	Others	1.5437	Constrained
ENSG00000124253	90.1684	16.2263	16.2352	0.735289	0.132319	TVGs	5.9194	Unconstrained
ENSG00000124237	69.0066	17.4414	8.6998	0.725257	0.183308	TVGs	4.5896	Unconstrained
ENSG00000124209	0.6267	4.1377	0.9436	0.109793	0.724895	SVGs	1.6943	Constrained
ENSG00000147588	42.3315	10.7141	22.7028	0.558843	0.141443	Others	3.496	Unconstrained
ENSG00000104497	2.9938	3.1311	3.3954	0.314465	0.328887	Others	2.5311	Unconstrained
ENSG00000164695	8.5956	4.7482	25.5954	0.220744	0.121939	Others	3.9007	Unconstrained
ENSG00000196396	0.6576	0.6073	1.1856	0.268353	0.247827	Others	1.0462	Constrained
ENSG00000133740	3.3698	8.0622	1.4947	0.260685	0.623686	SVGs	2.6189	Unconstrained
ENSG00000185015	4.3431	9.5717	13.1261	0.160612	0.353971	Others	3.4539	Unconstrained
ENSG00000101134	31.4211	3.6927	9.2664	0.707998	0.083206	TVGs	3.9307	Unconstrained
ENSG00000101188	21.7159	8.894	25.2185	0.388976	0.15931	Others	3.8432	Unconstrained
ENSG00000101199	2.2831	1.0811	0.8527	0.541417	0.256373	TVGs	1.2722	Constrained
ENSG00000197114	1.2072	6.7024	1.1885	0.132687	0.736681	SVGs	2.1176	Unconstrained
ENSG00000130584	4.3486	4.3298	1.4777	0.428176	0.426325	Others	2.2855	Unconstrained
ENSG00000203880	1.429	2.0158	1.6686	0.279462	0.394219	Others	1.6704	Constrained
ENSG00000078747	0.6253	1.5613	0.7388	0.213749	0.533705	Others	1.332	Constrained
ENSG00000101460	3.3003	5.8352	2.4731	0.284298	0.502662	Others	2.2497	Unconstrained
ENSG00000147570	62.1681	7.025	15.0582	0.737889	0.0833815	TVGs	4.3718	Unconstrained
ENSG00000147573	50.5351	9.1541	16.0881	0.66689	0.120803	TVGs	4.6697	Unconstrained
ENSG00000101000	1.0103	5.1683	2.5535	0.1157	0.591874	Others	1.8174	Constrained
ENSG00000244005	0.5817	1.9514	0.5127	0.190984	0.640686	SVGs	1.1236	Constrained
ENSG00000132792	1.402	1.8016	0.7588	0.353826	0.454674	Others	1.482	Constrained
ENSG00000101452	1.2103	0.7139	1.4683	0.356758	0.210435	Others	1.2128	Constrained
ENSG00000064205	9.3579	6.2758	11.2934	0.347527	0.233066	Others	3.6461	Unconstrained
ENSG00000136603	0.8683	1.4987	2.1415	0.192592	0.332417	Others	1.553	Constrained
ENSG00000197496	0.4969	9.9289	6.0126	0.030228	0.604006	Others	3.0311	Unconstrained
ENSG00000172667	4.1163	5.177	2.7155	0.342774	0.431101	Others	2.1336	Unconstrained
ENSG00000158296	47.3977	1.2854	7.7599	0.839745	0.0227734	TVGs	4.1138	Unconstrained
ENSG00000136518	3.787	5.6469	1.4257	0.348724	0.519992	Others	1.8159	Constrained
ENSG00000163581	86.478	2.5236	4.2222	0.927639	0.0270703	TVGs	4.4631	Unconstrained
ENSG00000008952	0.6553	3.0675	0.5743	0.152498	0.713854	SVGs	1.3377	Constrained
ENSG00000078070	2.0748	0.4159	0.7246	0.64529	0.12935	TVGs	1.2778	Constrained
ENSG00000164111	1.1543	2.0943	3.7096	0.165891	0.300983	Others	1.7066	Constrained
ENSG00000138741	30.9889	6.2236	9.3921	0.664932	0.13354	TVGs	3.9804	Unconstrained
ENSG00000151012	25.6132	9.0686	9.6508	0.577751	0.204558	TVGs	3.1608	Unconstrained
ENSG00000120699	1.4426	2.2556	1.3038	0.288405	0.45094	Others	1.7237	Constrained
ENSG00000152601	1.7783	2.0353	1.8601	0.313429	0.358725	Others	1.4603	Constrained
ENSG00000169860	5.8114	6.6593	5.1696	0.329439	0.377505	Others	3.3048	Unconstrained
ENSG00000118855	0.8137	0.5949	2.8655	0.190379	0.139187	Others	1.1872	Constrained
ENSG00000168811	4.5892	22.9718	8.7678	0.126324	0.63233	SVGs	3.1761	Unconstrained
ENSG00000163590	2.9509	0.6304	2.5713	0.479618	0.102461	Others	1.6021	Constrained
ENSG00000114200	2.8893	6.853	16.4953	0.110121	0.26119	Others	3.595	Unconstrained
ENSG00000133101	63.5713	6.0867	10.8973	0.789163	0.0755593	TVGs	4.5841	Unconstrained
ENSG00000120693	4.0612	1.8264	3.1806	0.447851	0.201407	Others	2.0921	Unconstrained
ENSG00000169903	41.3532	18.5766	20.6256	0.513351	0.230607	Others	4.6828	Unconstrained
ENSG00000171503	5.9059	3.3913	0.9542	0.576107	0.330813	Others	1.6824	Constrained
ENSG00000163655	4.2034	1.3267	1.6774	0.583198	0.184072	TVGs	1.8451	Constrained
ENSG00000114850	1.1976	6.2412	1.3196	0.136737	0.712596	SVGs	1.9041	Constrained
ENSG00000163660	0.3675	1.903	0.9256	0.114984	0.595413	Others	1.0585	Constrained
ENSG00000197415	30.1166	4.2235	12.9377	0.637014	0.0893337	Others	4.0905	Unconstrained
ENSG00000163661	4.222	9.7199	9.0451	0.183669	0.422843	Others	2.9666	Unconstrained
ENSG00000163536	26.8135	5.6295	5.8245	0.700686	0.147109	TVGs	4.797	Unconstrained
ENSG00000134245	8.8877	1.3738	7.3109	0.505776	0.0781794	Others	3.2641	Unconstrained
ENSG00000134242	4.7753	2.8752	8.8374	0.289625	0.174382	Others	3.1768	Unconstrained
ENSG00000118655	1.5691	2.5001	1.1082	0.303067	0.482887	Others	1.3571	Constrained
ENSG00000163349	2.9529	5.6617	0.8531	0.311892	0.598002	Others	1.9882	Constrained
ENSG00000197323	3.1198	1.3939	0.9811	0.567773	0.253676	TVGs	1.4807	Constrained
ENSG00000052723	0.2073	4.4752	1.3371	0.0344375	0.743438	SVGs	1.3466	Constrained
ENSG00000198765	47.4071	3.8541	10.2462	0.770754	0.0626608	TVGs	3.8914	Unconstrained
ENSG00000134200	10.6575	11.4773	11.9671	0.312519	0.336559	Others	2.5831	Unconstrained
ENSG00000134198	9.5683	5.6367	12.3588	0.347133	0.204496	Others	3.5227	Unconstrained
ENSG00000116882	95.0116	3.7338	13.3135	0.847872	0.03332	TVGs	4.6486	Unconstrained
ENSG00000134186	1.8392	1.1687	0.8837	0.472608	0.300313	Others	1.5694	Constrained
ENSG00000121957	9.1983	6.2698	5.9941	0.428581	0.292132	Others	3.807	Unconstrained
ENSG00000168710	4.2037	1.1535	1.117	0.6493	0.178169	TVGs	1.5357	Constrained
ENSG00000197106	79.9163	3.2538	12.6144	0.834334	0.03397	TVGs	4.319	Unconstrained
ENSG00000168679	23.9965	4.2019	11.148	0.609878	0.106792	Others	4.7272	Unconstrained
ENSG00000143552	39.722	14.668	6.4782	0.65259	0.24098	TVGs	4.3697	Unconstrained
ENSG00000156875	1.4104	3.0888	1.2955	0.243395	0.533039	SVGs	1.4727	Constrained
ENSG00000156876	7.1993	6.066	2.1583	0.466772	0.393293	Others	2.4372	Unconstrained
ENSG00000122477	21.3392	10.2619	3.9171	0.600796	0.288919	TVGs	4.2228	Unconstrained
ENSG00000162692	1.4973	0.871	8.2879	0.14051	0.0817365	Others	2.6024	Unconstrained
ENSG00000162694	2.9657	4.2361	2.2736	0.312989	0.447063	Others	2.071	Unconstrained
ENSG00000164099	14.3957	4.7925	15.0669	0.42025	0.139906	Others	3.9983	Unconstrained
ENSG00000138796	8.6131	4.6823	1.0339	0.601083	0.326764	Others	2.0336	Unconstrained
ENSG00000138795	21.7699	2.0929	8.394	0.674893	0.0648824	Others	3.5258	Unconstrained
ENSG00000005059	0.9286	9.6273	6.1389	0.0556221	0.576665	Others	2.9396	Unconstrained
ENSG00000145423	15.1817	4.0068	14.0096	0.457306	0.120694	Others	3.7414	Unconstrained
ENSG00000121207	9.4562	20.6791	11.5027	0.227105	0.49664	Others	4.1368	Unconstrained
ENSG00000185149	20.5645	7.5632	14.4648	0.48282	0.177571	Others	3.4753	Unconstrained
ENSG00000061918	12.3488	3.6352	2.4899	0.668446	0.196775	TVGs	2.7275	Unconstrained
ENSG00000109534	1.1567	2.2928	1.0999	0.254253	0.503979	Others	1.5291	Constrained
ENSG00000138777	1.9846	1.6587	1.4911	0.38653	0.323056	Others	1.6675	Constrained
ENSG00000151790	62.358	3.1559	13.1043	0.793175	0.0401421	TVGs	5.0148	Unconstrained
ENSG00000138785	1.4276	2.2055	0.8801	0.316317	0.488678	Others	1.5033	Constrained
ENSG00000145431	3.0609	2.0178	4.9444	0.305385	0.201315	Others	1.9262	Constrained
ENSG00000138798	35.3846	5.3936	34.0301	0.473004	0.072099	Others	4.9472	Unconstrained
ENSG00000109738	55.2331	4.8533	12.6731	0.759119	0.0667033	TVGs	3.9942	Unconstrained
ENSG00000138792	35.5324	8.4526	11.5703	0.639586	0.152147	TVGs	4.37	Unconstrained
ENSG00000073331	3.4446	2.1722	3.2849	0.38696	0.244021	Others	1.9	Constrained
ENSG00000164022	0.6009	4.8907	0.934	0.0935166	0.761127	SVGs	1.5577	Constrained
ENSG00000155011	9.795	8.0821	17.0625	0.280341	0.231316	Others	3.6672	Unconstrained
ENSG00000116521	0.9851	1.3703	2.1344	0.219408	0.305203	Others	1.5116	Constrained
ENSG00000132680	1.2812	0.9913	0.4963	0.462728	0.358025	Others	1.1886	Constrained
ENSG00000109670	9.9932	1.322	1.014	0.810531	0.107225	TVGs	1.9065	Constrained
ENSG00000131778	1.8269	2.69	2.9682	0.244072	0.359381	Others	1.8702	Constrained
ENSG00000143452	59.0086	21.0671	8.1708	0.668679	0.23873	TVGs	4.4138	Unconstrained
ENSG00000145388	0.6068	1.0323	0.8853	0.240374	0.408929	Others	1.0082	Constrained
ENSG00000172399	88.1744	1.8535	17.2721	0.821756	0.017274	TVGs	5.0367	Unconstrained
ENSG00000137936	1.1459	2.2792	2.7713	0.18493	0.367826	Others	1.8932	Constrained
ENSG00000023909	3.2113	9.375	1.0165	0.236076	0.689196	SVGs	2.343	Unconstrained
ENSG00000117528	1.7555	1.9404	1.7557	0.322016	0.355932	Others	1.6588	Constrained
ENSG00000117525	8.1795	2.9816	5.8706	0.480252	0.175062	Others	2.7247	Unconstrained
ENSG00000117519	2.6822	1.3986	1.8839	0.449679	0.23448	Others	2.0663	Unconstrained
ENSG00000152078	4.5418	9.2544	10.4112	0.18762	0.382296	Others	3.7687	Unconstrained
ENSG00000117569	6.1491	2.1017	1.3456	0.640772	0.219009	TVGs	2.171	Unconstrained
ENSG00000168785	17.1498	1.2431	3.1311	0.796776	0.0577541	TVGs	2.6714	Unconstrained
ENSG00000151247	3.1704	12.0563	0.8124	0.197667	0.751682	SVGs	2.7737	Unconstrained
ENSG00000070190	1.7426	5.2604	5.216	0.142614	0.43051	Others	2.8581	Unconstrained
ENSG00000109320	0.6504	0.0983	0.9803	0.376171	0.0568537	Others	0.92551	Constrained
ENSG00000145354	0.6506	3.1434	1.1162	0.1325	0.640178	SVGs	1.7427	Constrained
ENSG00000116745	23.9212	10.4485	13.5415	0.499282	0.218081	Others	3.5169	Unconstrained
ENSG00000117133	0.9343	1.8708	0.9095	0.251521	0.503634	SVGs	1.3305	Constrained
ENSG00000153904	7.393	1.6161	4.3573	0.553103	0.120908	Others	2.3104	Unconstrained
ENSG00000142871	10.2513	1.1917	4.9289	0.626152	0.0727894	Others	2.6523	Unconstrained
ENSG00000162624	13.6893	12.0942	12.1646	0.360737	0.318704	Others	2.907	Unconstrained
ENSG00000164938	3.8868	2.3008	3.7172	0.392416	0.232291	Others	1.9929	Constrained
ENSG00000155099	9.8609	2.5632	5.9163	0.53766	0.139757	Others	2.4603	Unconstrained
ENSG00000104327	118.355	2.0024	6.8336	0.93053	0.0157433	TVGs	5.0606	Unconstrained
ENSG00000104325	8.3152	3.4866	1.6619	0.617601	0.258963	TVGs	2.4823	Unconstrained
ENSG00000156103	18.0112	4.1585	5.6894	0.64651	0.149269	TVGs	3.5701	Unconstrained
ENSG00000176623	2.2997	7.9859	3.1224	0.171517	0.595607	SVGs	2.423	Unconstrained
ENSG00000147614	42.5942	34.3023	17.0639	0.453321	0.365072	Others	4.1801	Unconstrained
ENSG00000167910	38.2624	8.702	14.4041	0.623486	0.141799	TVGs	4.1764	Unconstrained
ENSG00000215114	2.718	4.9415	2.7849	0.260235	0.473124	Others	2.1156	Unconstrained
ENSG00000146267	25.4924	6.2331	8.1385	0.639484	0.156359	TVGs	3.7172	Unconstrained
ENSG00000132423	0.933	6.1137	2.3006	0.0998149	0.654061	SVGs	2.2027	Unconstrained
ENSG00000035681	1.6722	0.5714	0.8575	0.539228	0.184257	Others	1.1572	Constrained
ENSG00000132424	2.682	2.3737	0.6798	0.467614	0.413861	Others	1.7777	Constrained
ENSG00000118434	73.0702	1.1197	14.0968	0.827647	0.0126825	TVGs	4.4415	Unconstrained
ENSG00000163110	6.5911	2.6861	1.7388	0.598321	0.243836	TVGs	1.9373	Constrained
ENSG00000025039	11.9201	2.1144	3.9573	0.66253	0.11752	TVGs	2.9621	Unconstrained
ENSG00000146276	11.5253	4.6018	20.3503	0.315957	0.126155	Others	2.9946	Unconstrained
ENSG00000138696	10.1315	4.8252	4.4634	0.521702	0.248464	TVGs	3.0774	Unconstrained
ENSG00000135333	21.9729	4.5623	9.7525	0.605519	0.125726	Others	3.6977	Unconstrained
ENSG00000146282	1.0641	3.492	1.0929	0.18837	0.618163	SVGs	1.5523	Constrained
ENSG00000213204	59.4025	5.3105	10.1999	0.792954	0.070889	TVGs	4.6936	Unconstrained
ENSG00000111850	0.9746	2.3398	1.7335	0.19307	0.463519	Others	1.5	Constrained
ENSG00000135346	12.3404	6.3805	28.4842	0.261421	0.135165	Others	3.0689	Unconstrained
ENSG00000155827	1.7095	1.9341	1.3868	0.339834	0.384482	Others	1.6545	Constrained
ENSG00000165029	1.8493	9.4109	1.7692	0.141933	0.722282	SVGs	2.5278	Unconstrained
ENSG00000136937	2.9069	1.4129	1.3253	0.514942	0.250288	TVGs	1.541	Constrained
ENSG00000119508	8.762	7.0996	6.6199	0.389743	0.315797	Others	3.3324	Unconstrained
ENSG00000023318	0.8878	3.9395	0.4823	0.167207	0.741958	SVGs	1.5415	Constrained
ENSG00000119509	0.8195	2.5143	1.3304	0.1757	0.539064	Others	1.6164	Constrained
ENSG00000136891	5.293	3.6073	1.0908	0.529771	0.361051	Others	1.959	Constrained
ENSG00000170681	34.1602	6.205	18.6781	0.578562	0.105092	Others	3.8515	Unconstrained
ENSG00000078725	52.1384	3.4055	9.0492	0.807182	0.0527223	TVGs	4.3472	Unconstrained
ENSG00000106927	109.453	5.9084	28.447	0.761103	0.0410853	TVGs	6.3035	Unconstrained
ENSG00000136883	48.0857	16.8719	12.2655	0.622685	0.218483	TVGs	4.1919	Unconstrained
ENSG00000106952	1.5131	5.3557	11.4466	0.0826135	0.292415	Others	2.1222	Unconstrained
ENSG00000148154	1.7615	0.7677	4.4816	0.251255	0.109502	Others	1.8512	Constrained
ENSG00000148158	4.5136	1.6415	4.3841	0.428268	0.155752	Others	1.9629	Constrained
ENSG00000119411	18.9667	6.9564	13.1481	0.485439	0.178044	Others	4.3974	Unconstrained
ENSG00000148218	3.2436	1.233	1.7116	0.524159	0.19925	Others	1.6117	Constrained
ENSG00000175893	5.9826	4.1344	3.7276	0.432125	0.298629	Others	3.2894	Unconstrained
ENSG00000086062	8.2495	3.4149	1.6764	0.618366	0.255974	TVGs	2.3074	Unconstrained
ENSG00000122711	3.6028	22.1308	12.8865	0.0932882	0.573038	Others	3.3775	Unconstrained
ENSG00000186051	8.0882	12.0704	20.4305	0.19927	0.29738	Others	3.2093	Unconstrained
ENSG00000086065	1.1658	0.9343	0.871	0.39238	0.314463	Others	1.1975	Constrained
ENSG00000165269	43.7713	10.9524	18.6494	0.596558	0.14927	Others	4.6215	Unconstrained
ENSG00000165271	0.8192	2.3224	0.8556	0.204943	0.581007	SVGs	1.2073	Constrained
ENSG00000095203	2.8284	2.6904	4.5602	0.280623	0.266931	Others	2.272	Unconstrained
ENSG00000164972	61.522	7.5522	11.6237	0.762374	0.0935861	TVGs	4.943	Unconstrained
ENSG00000221829	3.0572	1.2154	1.6865	0.51303	0.203957	Others	1.7787	Constrained
ENSG00000137076	1.6765	1.2279	0.734	0.460779	0.337484	Others	1.2184	Constrained
ENSG00000070610	2.1672	1.9171	2.6493	0.321849	0.284707	Others	1.5396	Constrained
ENSG00000122707	1.4864	4.9751	0.6183	0.209949	0.702718	SVGs	1.9439	Constrained
ENSG00000159921	2.896	0.5193	1.2052	0.626772	0.11239	Others	1.4155	Constrained
ENSG00000164975	1.8352	2.9356	1.7688	0.280629	0.448896	Others	2.1337	Unconstrained
ENSG00000107295	63.6396	3.4533	9.7515	0.828162	0.0449389	TVGs	4.8574	Unconstrained
ENSG00000162409	15.7193	5.1904	8.0963	0.541933	0.178942	Others	3.6301	Unconstrained
ENSG00000152760	16.6404	8.426	17.2003	0.3937	0.199353	Others	4.1536	Unconstrained
ENSG00000213625	1.2779	2.4237	1.434	0.248832	0.471941	Others	1.5248	Constrained
ENSG00000158966	7.4832	1.572	2.2283	0.663198	0.139318	TVGs	2.4	Unconstrained
ENSG00000117411	3.3386	6.6083	4.0402	0.238691	0.472457	Others	3.0499	Unconstrained
ENSG00000196517	13.5887	5.2588	5.5043	0.558016	0.215951	TVGs	3.2206	Unconstrained
ENSG00000125703	1.086	5.5792	0.979	0.142068	0.729861	SVGs	1.5354	Constrained
ENSG00000117862	0.5534	3.8912	0.6105	0.109474	0.769757	SVGs	1.2756	Constrained
ENSG00000134709	9.5366	0.8932	3.2519	0.697033	0.0652843	TVGs	2.6772	Unconstrained
ENSG00000096872	9.8603	0.8049	2.7283	0.7362	0.0600963	TVGs	2.4332	Unconstrained
ENSG00000120159	2.5605	4.1079	1.8087	0.302049	0.484588	Others	2.08	Unconstrained
ENSG00000134644	1.2812	0.734	0.5424	0.500938	0.286988	Others	1.111	Constrained
ENSG00000157330	73.4514	6.6152	7.8506	0.835461	0.0752435	TVGs	4.5189	Unconstrained
ENSG00000116157	1.4099	7.1499	3.0276	0.121675	0.617041	Others	2.7545	Unconstrained
ENSG00000116221	0.5421	2.8668	0.6904	0.132242	0.699339	SVGs	1.2767	Constrained
ENSG00000117013	5.3216	1.8003	15.0923	0.239558	0.0810428	Others	3.3014	Unconstrained
ENSG00000171793	1.5822	2.143	1.6876	0.292307	0.395913	Others	1.618	Constrained
ENSG00000127125	1.3286	2.0803	1.512	0.269991	0.422748	Others	1.4204	Constrained
ENSG00000087510	12.0537	6.2215	7.6439	0.465051	0.240035	Others	2.5325	Unconstrained
ENSG00000117394	8.5389	1.6129	2.5321	0.673208	0.127161	TVGs	2.5399	Unconstrained
ENSG00000116954	0.7404	0.5963	0.8328	0.341277	0.274856	Others	1.1222	Constrained
ENSG00000084072	0.3846	3.3092	0.4822	0.0920977	0.792433	SVGs	1.2101	Constrained
ENSG00000168389	14.5959	6.4273	8.5141	0.494151	0.217599	Others	3.5408	Unconstrained
ENSG00000131238	1.058	0.2902	0.9878	0.452911	0.124229	Others	0.94365	Constrained
ENSG00000132773	2.0138	8.2199	0.6733	0.184634	0.753635	SVGs	2.2635	Unconstrained
ENSG00000132780	6.238	1.1563	1.5719	0.695724	0.128962	TVGs	2.2288	Unconstrained
ENSG00000159592	0.4017	1.6432	0.4281	0.162434	0.664456	SVGs	0.89691	Constrained
ENSG00000117461	13.3444	3.6058	1.8934	0.708166	0.191354	TVGs	2.5762	Unconstrained
ENSG00000132128	0.7934	3.1727	1.4402	0.146755	0.586852	Others	1.6435	Constrained
ENSG00000117481	1.5244	1.6386	3.3474	0.234148	0.25169	Others	1.6923	Constrained
ENSG00000142961	0.6121	1.1015	1.6739	0.180694	0.325166	Others	1.2249	Constrained
ENSG00000123473	13.8887	6.5704	3.4306	0.581368	0.275031	TVGs	4.1296	Unconstrained
ENSG00000117395	0.8259	3.0725	0.7703	0.176901	0.658106	SVGs	1.4984	Constrained
ENSG00000077549	1.0696	0.3158	0.2909	0.638072	0.188391	TVGs	0.88104	Constrained
ENSG00000158816	28.4174	11.3739	11.6851	0.552047	0.220954	TVGs	4.0269	Unconstrained
ENSG00000244038	1.0103	2.3031	0.6909	0.252304	0.575157	SVGs	1.2646	Constrained
[truncated: 4,616 more rows]

## Sheet: Table S4 - Projection Score gen
ENSG00000018236
ENSG00000151834
ENSG00000161594
ENSG00000198650
[truncated: 252 more rows]

## Sheet: Table S5 - Sources fo genomes a
Species	Genome assembly	Ensembl transcriptome
[truncated: 7 more rows]

[truncated: 2 more sheets: Table S6 - ChIP-seq datasets, Table S7 - GTEx samples]
